# Supplementary material for: 1-(1,3-Benzodioxol-5-yl)ethanone
Source: Acta Crystallogr Sect E Struct Rep Online. 2010 Jan 16;66(Pt 2):o383. doi: 10.1107/S1600536810001352 (PMC2979689; doi:10.1107/S1600536810001352)
Supplement: Supplementary file 2 [file e-66-0o383-Isup2.hkl]

# 
# h,k,l, Fc-squared, Fo-squared, sigma(Fo-squared) and status flag 
# 
data_I
_shelx_title '    hsy486 in P2(1)/c' 
_shelx_refln_list_code          4 
_shelx_F_calc_maximum       86.37 
_exptl_crystal_F_000       344.00 
_reflns_d_resolution_high  0.6229 
 
loop_ 
 _symmetry_equiv_pos_as_xyz 
 'x, y, z' 
 '-x, y+1/2, -z+1/2' 
 '-x, -y, -z' 
 'x, -y-1/2, z-1/2' 
 
_cell_length_a     9.4697 
_cell_length_b    10.8445 
_cell_length_c     7.5148 
_cell_angle_alpha  90.000 
_cell_angle_beta  105.973 
_cell_angle_gamma  90.000 
 
_shelx_F_squared_multiplier     1.000 
 
loop_ 
 _refln_index_h 
 _refln_index_k 
 _refln_index_l 
 _refln_F_squared_calc 
 _refln_F_squared_meas 
 _refln_F_squared_sigma 
 _refln_observed_status 
   3   0   0     2285.21     2283.17     15.89 o 
   4   0   0      160.30      164.49      2.02 o 
   5   0   0       73.45       84.95      1.69 o 
   6   0   0       14.87        8.13      0.67 o 
   7   0   0        6.52        4.44      0.78 o 
   8   0   0        0.21        1.52      1.38 o 
   9   0   0        0.81        0.46      0.88 o 
  10   0   0        9.95        9.90      1.03 o 
  11   0   0       18.10       23.20      1.37 o 
  12   0   0       22.53       23.85      1.80 o 
  13   0   0        4.55        7.76      2.11 o 
  14   0   0        8.89        9.74      2.65 o 
   2   1   0      479.00      521.95      2.41 o 
   3   1   0      805.93      837.65      4.10 o 
   4   1   0      129.64      140.12      1.18 o 
   5   1   0      195.81      219.17      2.07 o 
   6   1   0       16.07       13.55      0.65 o 
   7   1   0      420.10      412.94      2.45 o 
   8   1   0      141.16      127.03      1.45 o 
   9   1   0      100.41      106.21      1.45 o 
  10   1   0       31.81       31.84      1.21 o 
  11   1   0       93.65       98.76      1.81 o 
  12   1   0        3.12        5.03      1.04 o 
  13   1   0        0.14        0.45      1.44 o 
  14   1   0       27.48       29.14      2.30 o 
   2   2   0      853.22      976.81      8.10 o 
   3   2   0        4.81        5.67      0.27 o 
   4   2   0     1963.07     2029.08      5.35 o 
   5   2   0      191.60      204.25      1.42 o 
   6   2   0      142.07      153.87      1.48 o 
   7   2   0      470.87      484.78      2.48 o 
   8   2   0      334.72      287.10      2.09 o 
   9   2   0      230.45      205.52      1.92 o 
  10   2   0       21.15       19.87      1.01 o 
  11   2   0        3.20        4.69      0.88 o 
  12   2   0       11.20       12.15      1.26 o 
  13   2   0        3.08        4.73      1.51 o 
  14   2   0        3.83        4.04      2.66 o 
   1   3   0       20.03       13.94      0.25 o 
   2   3   0       96.02      112.50      1.23 o 
   3   3   0      557.60      618.48      3.28 o 
   4   3   0      659.57      780.46      3.08 o 
   5   3   0        3.13        5.94      0.50 o 
   6   3   0       91.69      116.99      1.03 o 
   7   3   0      788.25      781.29      4.01 o 
   8   3   0       10.32       13.05      0.77 o 
   9   3   0      132.36      116.57      2.02 o 
  10   3   0       91.85       95.53      1.69 o 
  11   3   0        8.78        9.15      0.97 o 
  12   3   0        6.28        6.27      1.20 o 
  13   3   0       13.60       14.33      1.99 o 
  14   3   0        1.15        0.69      2.83 o 
   0   4   0     1158.33     1212.37      4.80 o 
   1   4   0       58.82       54.50      0.75 o 
   2   4   0       62.46       67.12      1.05 o 
   3   4   0      818.17      902.66      2.97 o 
   4   4   0      131.05      125.16      1.77 o 
   5   4   0      558.11      593.39      3.10 o 
   6   4   0      139.96      130.47      1.65 o 
   7   4   0      887.94      845.92      4.30 o 
   8   4   0       32.20       27.93      1.09 o 
   9   4   0        2.20        1.41      0.83 o 
  10   4   0       15.39       13.05      1.11 o 
  11   4   0        0.33       -0.26      1.02 o 
  12   4   0       32.12       35.84      1.97 o 
  13   4   0       63.77       74.97      3.05 o 
  14   4   0       19.58       19.08      4.49 o 
   1   5   0      123.68      142.93      1.24 o 
   2   5   0       17.62       18.46      0.58 o 
   3   5   0       19.88       19.32      0.65 o 
   4   5   0       44.29       46.87      0.98 o 
   5   5   0        7.92        6.19      0.56 o 
   6   5   0       59.80       56.02      1.13 o 
   7   5   0       46.91       42.95      1.23 o 
   8   5   0      103.14       93.03      1.73 o 
   9   5   0       19.64       16.98      1.10 o 
  10   5   0        0.04        1.08      0.93 o 
  11   5   0       54.57       49.81      1.93 o 
  12   5   0      205.24      215.71      4.38 o 
  13   5   0       88.55       90.19      3.35 o 
  14   5   0       91.52       91.74      6.06 o 
   0   6   0      259.71      255.74      3.70 o 
   1   6   0      777.86      851.74      2.40 o 
   2   6   0      877.94      942.93      4.30 o 
   3   6   0      824.27      867.41      3.72 o 
   4   6   0        5.41        5.99      0.63 o 
   5   6   0      153.84      156.81      1.84 o 
   6   6   0       15.55       16.97      0.96 o 
   7   6   0      106.39       99.32      1.46 o 
   8   6   0       11.64       10.38      0.99 o 
   9   6   0       21.96       22.49      1.24 o 
  10   6   0        0.08       -0.22      1.04 o 
  11   6   0       13.74       15.13      1.84 o 
  12   6   0       13.53       13.00      2.02 o 
  13   6   0       54.01       60.07      3.08 o 
   1   7   0       30.10       38.85      0.85 o 
   2   7   0      171.27      193.72      1.58 o 
   3   7   0       72.36       85.14      1.02 o 
   4   7   0      127.31      131.89      1.51 o 
   5   7   0      116.88      110.56      2.15 o 
   6   7   0       30.00       25.22      1.14 o 
   7   7   0        4.20        3.33      0.78 o 
   8   7   0       22.35       21.20      1.13 o 
   9   7   0       19.33       19.66      1.34 o 
  10   7   0       63.82       64.79      1.85 o 
  11   7   0       79.33       79.67      3.06 o 
  12   7   0       11.80       12.26      3.35 o 
   0   8   0        2.96        3.12      1.00 o 
   1   8   0      273.90      286.63      2.16 o 
   2   8   0       14.83       13.50      0.53 o 
   3   8   0        0.01        0.29      0.63 o 
   4   8   0      142.96      133.45      1.20 o 
   5   8   0      504.06      493.41      4.34 o 
   6   8   0       85.36       72.67      1.64 o 
   7   8   0       72.11       68.21      1.54 o 
   8   8   0        7.58        5.47      0.95 o 
   9   8   0        0.98        1.35      1.03 o 
  10   8   0       12.51       12.62      1.95 o 
  11   8   0        7.12        9.17      1.87 o 
  12   8   0        4.17        2.23      2.11 o 
   1   9   0      362.74      377.25      2.91 o 
   2   9   0       46.88       49.34      1.35 o 
   3   9   0       25.85       23.62      0.99 o 
   4   9   0       36.15       33.47      1.15 o 
   5   9   0      180.36      170.79      2.61 o 
   6   9   0      401.41      387.01      5.39 o 
   7   9   0        5.30        5.36      1.05 o 
   8   9   0        1.00        0.82      0.98 o 
   9   9   0       68.61       70.24      2.28 o 
  10   9   0       37.42       39.33      2.70 o 
  11   9   0        1.35        0.91      1.88 o 
   0  10   0        0.65        0.22      1.14 o 
   1  10   0      202.97      204.29      2.63 o 
   2  10   0      326.29      320.36      3.75 o 
   3  10   0       15.24       13.69      0.94 o 
   4  10   0       14.36       12.35      0.99 o 
   5  10   0       15.12       11.37      1.22 o 
   6  10   0        3.29        3.91      1.16 o 
   7  10   0       21.65       19.27      1.41 o 
   8  10   0        0.73        0.66      1.29 o 
   9  10   0        7.52        8.68      1.84 o 
  10  10   0        0.59        1.44      1.94 o 
  11  10   0        4.20        4.81      2.15 o 
   1  11   0       63.88       63.72      2.03 o 
   2  11   0        4.80        4.26      1.10 o 
   3  11   0       10.95        9.09      1.01 o 
   4  11   0        3.58        2.63      0.96 o 
   5  11   0        0.11        0.81      1.16 o 
   6  11   0        6.33        2.75      1.28 o 
   7  11   0        0.60        0.06      1.18 o 
   8  11   0        0.53        1.41      1.60 o 
   9  11   0       10.30       10.08      1.75 o 
  10  11   0       13.30       11.41      2.55 o 
   0  12   0       62.08       61.04      2.02 o 
   1  12   0       22.10       20.57      1.23 o 
   2  12   0       86.17       82.92      2.26 o 
   3  12   0       43.21       37.22      1.56 o 
   4  12   0       12.61       11.00      1.38 o 
   5  12   0        8.31        7.29      1.42 o 
   6  12   0        5.19        3.98      1.33 o 
   7  12   0       17.21       16.49      1.67 o 
   8  12   0       18.48       21.25      2.03 o 
   9  12   0        4.84        5.81      1.85 o 
   1  13   0       66.54       59.46      1.71 o 
   2  13   0        7.74        8.46      1.44 o 
   3  13   0       34.71       35.80      2.02 o 
   4  13   0       22.08       22.87      1.92 o 
   5  13   0        5.60        5.10      1.49 o 
   6  13   0        3.74        3.41      1.87 o 
   7  13   0        0.15       -0.05      1.86 o 
   8  13   0       14.68       15.79      2.03 o 
   9  13   0       37.57       44.32      4.91 o 
   0  14   0       20.15       19.92      2.34 o 
   1  14   0        0.02        0.53      1.94 o 
   2  14   0       15.95       16.70      1.46 o 
   3  14   0        0.27        0.07      1.65 o 
   4  14   0        0.06       -0.85      1.72 o 
   5  14   0        3.91        6.08      1.81 o 
   6  14   0        2.84        3.36      1.92 o 
   7  14   0       18.75       24.71      2.10 o 
   8  14   0       77.55       79.02      4.07 o 
   1  15   0        3.69        4.24      2.03 o 
   2  15   0        2.48        5.99      1.73 o 
   3  15   0        3.01        2.17      1.53 o 
   4  15   0       12.56       12.25      2.08 o 
   5  15   0        0.59        1.46      2.35 o 
   6  15   0        5.76        4.92      1.95 o 
   0  16   0       60.69       75.52      5.84 o 
   1  16   0        2.71        0.36      2.31 o 
   2  16   0        0.75        1.49      2.54 o 
   3  16   0        0.00        0.54      2.35 o 
   4  16   0       19.50       20.75      3.15 o 
   5  16   0        0.60        5.53      4.71 o 
   1  17   0        6.03        8.76      4.24 o 
   2  17   0        7.98        7.84      4.36 o 
 -14   1   1        3.54        7.18      2.02 o 
 -13   1   1       74.10       73.07      2.57 o 
 -12   1   1        3.53        4.34      1.20 o 
 -11   1   1       45.91       47.47      1.44 o 
 -10   1   1        6.65        8.22      0.78 o 
  -9   1   1       43.56       35.70      1.05 o 
  -8   1   1        1.65        3.18      0.58 o 
  -7   1   1       57.27       52.68      0.95 o 
  -6   1   1        3.96        6.36      0.52 o 
  -5   1   1     1406.85     1533.78      4.38 o 
  -4   1   1      742.75      830.99      4.86 o 
  -3   1   1       14.68       14.18      0.64 o 
  -2   1   1      385.14      404.45      3.57 o 
   2   1   1       27.98       37.71      0.96 o 
   3   1   1        3.22        6.09      0.32 o 
   4   1   1      664.35      763.39      3.07 o 
   5   1   1        3.82        3.52      0.43 o 
   6   1   1      168.75      147.59      1.46 o 
   7   1   1      392.22      394.51      2.36 o 
   8   1   1        1.64        1.99      0.55 o 
   9   1   1        4.62        7.48      0.72 o 
  10   1   1        1.58        1.23      0.74 o 
  11   1   1       49.60       50.36      1.49 o 
  12   1   1       19.96       18.51      1.27 o 
  13   1   1       10.11        9.68      1.83 o 
  14   1   1        3.05        3.19      2.66 o 
 -14   2   1       26.62       27.46      2.34 o 
 -13   2   1       18.88       22.24      2.03 o 
 -12   2   1       21.07       22.44      1.54 o 
 -11   2   1        0.03        0.26      0.94 o 
 -10   2   1        6.24        6.33      0.79 o 
  -9   2   1       13.53        8.39      0.78 o 
  -8   2   1       24.53       16.63      0.76 o 
  -7   2   1      178.08      163.80      1.60 o 
  -6   2   1       31.65       34.10      0.73 o 
  -5   2   1       17.76       21.51      0.67 o 
  -4   2   1       72.01       89.52      1.09 o 
  -3   2   1      997.60     1061.05      3.20 o 
  -2   2   1     1743.38     1689.57      3.14 o 
  -1   2   1     2593.66     2502.73     17.56 o 
   1   2   1      661.49      657.77      2.00 o 
   2   2   1       28.67       30.18      0.38 o 
   3   2   1        4.33        3.87      0.32 o 
   4   2   1      337.46      390.50      2.18 o 
   5   2   1      467.05      521.46      2.37 o 
   6   2   1      363.88      358.91      2.06 o 
   7   2   1      572.57      548.57      2.81 o 
   8   2   1        6.69        6.56      0.63 o 
   9   2   1        4.37        3.76      0.67 o 
  10   2   1       50.19       51.12      1.37 o 
  11   2   1       15.84       19.10      1.15 o 
  12   2   1       19.67       21.41      1.46 o 
  13   2   1        9.71        8.13      1.59 o 
 -14   3   1        5.77        7.56      2.12 o 
 -13   3   1      161.53      174.75      3.95 o 
 -12   3   1       19.83       22.32      1.95 o 
 -11   3   1        9.52       11.54      1.07 o 
 -10   3   1        2.89        2.90      0.76 o 
  -9   3   1       21.65       13.35      0.82 o 
  -8   3   1      401.15      364.27      2.56 o 
  -7   3   1      185.80      181.35      1.43 o 
  -6   3   1      133.45      134.49      1.02 o 
  -5   3   1       99.48      111.45      1.34 o 
  -4   3   1        4.69        6.15      0.25 o 
  -3   3   1       80.03       77.02      0.68 o 
  -2   3   1      312.32      340.42      2.14 o 
  -1   3   1      848.96      968.39      4.19 o 
   0   3   1     4322.18     4095.45     21.38 o 
   1   3   1      234.98      232.13      1.28 o 
   2   3   1      185.22      218.02      1.75 o 
   3   3   1       29.60       24.45      0.76 o 
   4   3   1      140.96      157.51      1.09 o 
   5   3   1       20.81       14.61      0.47 o 
   6   3   1       55.80       59.31      1.29 o 
   7   3   1      516.03      513.90      4.14 o 
   8   3   1        4.83        5.13      0.60 o 
   9   3   1        0.86        0.98      0.70 o 
  10   3   1        0.00       -0.21      0.82 o 
  11   3   1        0.14        0.48      1.05 o 
  12   3   1      114.12      116.99      2.78 o 
  13   3   1        4.47        7.26      2.05 o 
 -14   4   1       27.16       29.29      3.16 o 
 -13   4   1        7.92        7.47      1.94 o 
 -12   4   1       18.41       19.30      1.64 o 
 -11   4   1        1.10        0.37      1.12 o 
 -10   4   1       35.17       34.70      1.17 o 
  -9   4   1      291.10      263.17      2.40 o 
  -8   4   1      127.16      132.50      1.65 o 
  -7   4   1      788.01      794.87      4.92 o 
  -6   4   1      178.37      189.99      2.32 o 
  -5   4   1       22.89       20.79      0.55 o 
  -4   4   1       11.61       12.05      0.34 o 
  -3   4   1       24.40       20.56      0.36 o 
  -2   4   1      324.60      386.87      2.38 o 
  -1   4   1       78.02       80.12      1.24 o 
   0   4   1      357.28      396.90      3.71 o 
   1   4   1      688.78      737.49      4.72 o 
   2   4   1      480.13      540.80      1.70 o 
   3   4   1      966.92     1088.16      4.11 o 
   4   4   1      310.38      311.86      2.13 o 
   5   4   1      213.39      222.91      1.44 o 
   6   4   1        0.02        0.34      0.39 o 
   7   4   1       15.05       12.15      0.62 o 
   8   4   1      243.95      215.10      2.45 o 
   9   4   1       19.38       20.63      1.13 o 
  10   4   1        5.75        6.24      1.02 o 
  11   4   1        4.18        1.87      1.27 o 
  12   4   1        6.16        9.19      1.84 o 
  13   4   1       40.69       45.09      2.66 o 
 -14   5   1        2.17        3.60      3.94 o 
 -13   5   1       45.79       44.95      2.72 o 
 -12   5   1       28.05       24.64      1.85 o 
 -11   5   1       16.57       18.39      1.56 o 
 -10   5   1        0.29        0.36      1.07 o 
  -9   5   1        0.03       -0.04      0.79 o 
  -8   5   1       33.78       30.34      1.13 o 
  -7   5   1      202.54      195.72      2.82 o 
  -6   5   1       82.91       79.25      1.37 o 
  -5   5   1       16.47       10.86      0.65 o 
  -4   5   1       63.94       60.99      1.30 o 
  -3   5   1      311.95      383.31      2.71 o 
  -2   5   1      481.96      543.13      2.02 o 
  -1   5   1       16.69       14.49      0.58 o 
   0   5   1      466.98      513.91      2.78 o 
   1   5   1        8.55        7.46      0.38 o 
   2   5   1      415.96      528.47      4.17 o 
   3   5   1      281.51      319.28      1.68 o 
   4   5   1       80.98       90.87      1.33 o 
   5   5   1       21.89       20.14      0.65 o 
   6   5   1        8.51       11.03      1.10 o 
   7   5   1      200.31      201.25      3.16 o 
   8   5   1      154.98      132.68      2.06 o 
   9   5   1       43.24       36.63      1.34 o 
  10   5   1        0.06       -0.41      1.16 o 
  11   5   1       25.16       21.58      1.71 o 
  12   5   1        0.22        1.34      1.88 o 
  13   5   1       74.46       82.50      3.52 o 
 -13   6   1       59.98       58.98      3.63 o 
 -12   6   1        2.58        0.91      1.53 o 
 -11   6   1       12.13       14.00      1.60 o 
 -10   6   1        3.56        2.55      1.17 o 
  -9   6   1        3.87        3.83      0.85 o 
  -8   6   1       28.05       23.69      1.12 o 
  -7   6   1      231.98      219.65      2.60 o 
  -6   6   1      514.17      491.54      3.01 o 
  -5   6   1       54.83       48.32      1.12 o 
  -4   6   1       50.84       58.95      1.64 o 
  -3   6   1      839.16      888.84      3.79 o 
  -2   6   1        5.05        2.82      0.38 o 
  -1   6   1       83.99       96.05      1.31 o 
   0   6   1       68.62       68.46      1.11 o 
   1   6   1      447.77      469.41      3.28 o 
   2   6   1       17.22       18.56      0.57 o 
   3   6   1        0.00        0.19      0.38 o 
   4   6   1        0.91        1.34      0.31 o 
   5   6   1       22.76       23.55      0.86 o 
   6   6   1        0.61       -0.52      0.66 o 
   7   6   1       11.95       11.12      0.79 o 
   8   6   1        9.79        9.34      0.83 o 
   9   6   1        1.36        1.03      0.86 o 
  10   6   1       41.41       43.30      1.93 o 
  11   6   1        8.32        7.87      1.50 o 
  12   6   1        0.01        0.84      2.48 o 
  13   6   1       36.96       48.69      3.59 o 
 -13   7   1        1.26        1.27      2.58 o 
 -12   7   1        0.53       -1.56      1.88 o 
 -11   7   1        9.87        8.98      1.40 o 
 -10   7   1        4.14        6.73      1.20 o 
  -9   7   1       42.92       39.64      1.32 o 
  -8   7   1       52.27       53.45      1.65 o 
  -7   7   1        0.84        0.30      0.86 o 
  -6   7   1      706.34      691.28      4.93 o 
  -5   7   1       99.85       98.40      1.85 o 
  -4   7   1       86.34       96.85      1.78 o 
  -3   7   1      138.01      152.58      1.28 o 
  -2   7   1       73.32       72.71      0.98 o 
  -1   7   1       47.87       54.47      1.40 o 
   0   7   1      519.17      559.14      2.92 o 
   1   7   1        0.00        1.11      0.76 o 
   2   7   1        6.24        7.73      0.53 o 
   3   7   1      124.20      132.38      1.32 o 
   4   7   1        3.68        4.26      0.41 o 
   5   7   1      255.86      224.90      2.36 o 
   6   7   1      373.57      355.63      2.79 o 
   7   7   1        6.12        4.55      0.83 o 
   8   7   1        0.43        0.62      0.87 o 
   9   7   1        3.69        2.69      1.19 o 
  10   7   1        7.56        7.76      1.43 o 
  11   7   1        5.46        5.00      1.68 o 
  12   7   1       89.12       96.14      4.71 o 
 -12   8   1       39.07       38.96      2.69 o 
 -11   8   1       51.17       55.45      2.34 o 
 -10   8   1       14.22       11.32      1.47 o 
  -9   8   1        5.47        4.00      1.12 o 
  -8   8   1        0.00        0.25      1.19 o 
  -7   8   1        0.61        0.00      1.02 o 
  -6   8   1        5.65        5.68      1.07 o 
  -5   8   1       30.17       30.12      1.34 o 
  -4   8   1        0.33        0.90      0.60 o 
  -3   8   1        2.07        2.99      0.30 o 
  -2   8   1       40.33       47.32      1.08 o 
  -1   8   1        1.71        1.97      0.53 o 
   0   8   1       17.71       16.27      0.83 o 
   1   8   1       30.47       37.37      1.35 o 
   2   8   1        1.26        0.65      0.68 o 
   3   8   1       12.35       10.15      0.65 o 
   4   8   1       48.35       52.84      1.40 o 
   5   8   1       18.08       26.50      1.04 o 
   6   8   1      139.90      155.22      2.03 o 
   7   8   1        2.54        1.45      0.83 o 
   8   8   1       17.98       17.86      1.44 o 
   9   8   1       31.03       33.95      1.81 o 
  10   8   1       27.48       33.64      1.94 o 
  11   8   1        5.15        7.49      1.97 o 
  12   8   1        8.90        9.36      2.91 o 
 -12   9   1        0.03       -1.65      2.32 o 
 -11   9   1        4.24        4.35      2.05 o 
 -10   9   1       92.93       92.72      2.73 o 
  -9   9   1       21.94       20.84      1.61 o 
  -8   9   1       19.40       18.91      1.55 o 
  -7   9   1        9.34        8.10      1.28 o 
  -6   9   1       10.66        9.55      1.16 o 
  -5   9   1        4.34        4.46      1.07 o 
  -4   9   1       85.50       73.82      1.83 o 
  -3   9   1       48.32       38.54      0.90 o 
  -2   9   1        8.94       10.27      0.64 o 
  -1   9   1       47.16       46.02      1.02 o 
   0   9   1        5.27        4.29      0.93 o 
   1   9   1        3.75        5.35      1.02 o 
   2   9   1       12.06       10.00      1.16 o 
   3   9   1      174.01      179.64      2.33 o 
   4   9   1        5.47        5.26      0.89 o 
   5   9   1      502.74      485.62      3.43 o 
   6   9   1       62.40       54.98      1.43 o 
   7   9   1        0.02       -0.54      1.07 o 
   8   9   1       18.61       18.22      1.36 o 
   9   9   1        4.66        2.69      1.42 o 
  10   9   1       34.53       40.02      2.12 o 
  11   9   1        3.41        3.60      2.01 o 
 -11  10   1       11.27       13.76      2.29 o 
 -10  10   1        2.67        4.77      1.92 o 
  -9  10   1       17.80       18.93      1.85 o 
  -8  10   1        0.78        0.79      1.38 o 
  -7  10   1       39.49       42.85      1.85 o 
  -6  10   1      163.32      147.53      2.70 o 
  -5  10   1       24.19       20.89      1.46 o 
  -4  10   1      308.68      310.92      3.20 o 
  -3  10   1        3.92        2.44      0.78 o 
  -2  10   1       53.57       50.27      1.58 o 
  -1  10   1       29.60       27.90      1.02 o 
   0  10   1        2.42        2.19      0.96 o 
   1  10   1      578.62      597.42      5.77 o 
   2  10   1       44.34       43.47      1.68 o 
   3  10   1       32.01       28.79      1.32 o 
   4  10   1        5.04        4.03      0.90 o 
   5  10   1        0.54       -0.06      0.96 o 
   6  10   1        6.49        5.23      1.22 o 
   7  10   1        0.08       -0.02      1.24 o 
   8  10   1        3.09        3.28      1.31 o 
   9  10   1        9.22        9.13      1.52 o 
  10  10   1       26.97       25.59      2.47 o 
 -10  11   1        7.48        7.04      1.92 o 
  -9  11   1        1.52        2.27      1.58 o 
  -8  11   1        0.29       -0.40      1.56 o 
  -7  11   1        6.52        6.64      1.41 o 
  -6  11   1        8.56        8.75      1.30 o 
  -5  11   1       76.49       71.04      2.07 o 
  -4  11   1       34.81       33.96      1.57 o 
  -3  11   1        0.72        0.85      0.83 o 
  -2  11   1        2.09        1.00      0.70 o 
  -1  11   1      286.31      296.21      2.71 o 
   0  11   1       14.23       12.14      1.02 o 
   1  11   1      280.40      281.05      3.67 o 
   2  11   1       63.64       60.88      2.99 o 
   3  11   1       68.57       66.02      2.13 o 
   4  11   1       17.18       14.21      1.11 o 
   5  11   1      104.31       93.25      2.02 o 
   6  11   1        6.16        5.01      1.32 o 
   7  11   1       22.05       22.79      1.71 o 
   8  11   1       28.98       33.67      2.16 o 
   9  11   1        6.75        7.74      2.17 o 
  10  11   1        3.65        3.25      1.96 o 
 -10  12   1        8.24       11.07      2.34 o 
  -9  12   1       13.02       16.42      2.07 o 
  -8  12   1        0.41        0.04      1.87 o 
  -7  12   1       24.17       23.44      1.65 o 
  -6  12   1       19.00       16.98      1.57 o 
  -5  12   1       52.11       48.78      1.92 o 
  -4  12   1       14.11       11.41      1.36 o 
  -3  12   1        3.86        4.19      1.19 o 
  -2  12   1      269.02      282.39      4.47 o 
  -1  12   1       77.26       73.90      1.70 o 
   0  12   1       17.75       18.54      1.20 o 
   1  12   1       35.26       32.64      1.56 o 
   2  12   1       56.34       52.53      2.00 o 
   3  12   1        9.56        8.40      1.26 o 
   4  12   1       41.29       43.48      1.80 o 
   5  12   1       25.82       22.94      1.66 o 
   6  12   1        8.01        9.67      1.55 o 
   7  12   1       11.90        9.70      1.65 o 
   8  12   1       96.94      105.94      3.63 o 
   9  12   1       21.02       22.19      2.49 o 
  -9  13   1        3.10        5.23      2.11 o 
  -8  13   1       64.42       70.18      3.14 o 
  -7  13   1        1.86        1.78      1.67 o 
  -6  13   1        4.38        3.60      1.61 o 
  -5  13   1        0.94        0.34      1.39 o 
  -4  13   1        1.25        2.22      1.32 o 
  -3  13   1       35.45       28.25      1.88 o 
  -2  13   1      199.53      195.87      3.21 o 
  -1  13   1       53.95       52.06      2.25 o 
   0  13   1        6.38        6.58      1.12 o 
   1  13   1        9.75       10.24      1.24 o 
   2  13   1       27.73       29.34      2.04 o 
   3  13   1       63.69       65.61      2.55 o 
   4  13   1        3.50        5.40      1.63 o 
   5  13   1       20.23       21.76      1.77 o 
   6  13   1        0.27        2.55      1.47 o 
   7  13   1       12.10        9.67      1.80 o 
   8  13   1        0.00        0.80      1.89 o 
  -8  14   1        0.92        2.57      2.41 o 
  -7  14   1        8.35        8.04      2.10 o 
  -6  14   1        1.22        1.03      1.74 o 
  -5  14   1        6.78        5.59      1.61 o 
  -4  14   1       21.48       25.11      3.07 o 
  -3  14   1        1.93        0.14      1.79 o 
  -2  14   1        0.47        1.67      1.51 o 
  -1  14   1        0.03        0.45      1.46 o 
   0  14   1        1.51        2.97      1.77 o 
   1  14   1        0.20        0.61      1.26 o 
   2  14   1        3.52        7.66      1.82 o 
   3  14   1        0.56        0.97      1.74 o 
   4  14   1       38.29       40.31      2.49 o 
   5  14   1       35.64       33.97      2.04 o 
   6  14   1        1.16        3.24      1.67 o 
   7  14   1       11.27       11.82      1.86 o 
  -6  15   1        0.89        4.48      2.87 o 
  -5  15   1        9.83       10.34      2.82 o 
  -4  15   1        2.62        2.88      2.20 o 
  -3  15   1        0.05        0.05      1.82 o 
  -2  15   1       11.14       11.49      1.81 o 
  -1  15   1        0.01       -0.27      1.71 o 
   0  15   1        0.28        0.11      1.93 o 
   1  15   1       26.66       22.24      3.02 o 
   2  15   1       38.65       37.22      2.58 o 
   3  15   1       11.87        7.11      1.90 o 
   4  15   1        3.51        4.23      1.73 o 
   5  15   1       12.71       15.13      1.89 o 
   6  15   1        6.37        7.14      2.78 o 
  -5  16   1       87.79       97.68      5.75 o 
  -4  16   1       59.20       63.26      2.71 o 
  -3  16   1       13.78       15.32      2.16 o 
  -2  16   1        0.18        0.14      2.10 o 
  -1  16   1        0.82        2.66      2.27 o 
   0  16   1       10.33       10.84      3.20 o 
   1  16   1        1.24        3.09      2.38 o 
   2  16   1        0.04        0.47      2.36 o 
   3  16   1        0.03       -1.04      2.56 o 
   4  16   1        3.13        4.81      2.89 o 
   5  16   1        3.65        5.21      4.63 o 
  -3  17   1        0.46       -0.50      4.78 o 
  -2  17   1       17.44       13.96      4.55 o 
 -14   0   2       30.91       38.70      4.58 o 
 -13   0   2       14.51       17.51      2.23 o 
 -12   0   2       20.97       20.57      3.03 o 
 -11   0   2        0.27       -0.23      1.41 o 
 -10   0   2        0.39        1.82      0.88 o 
  -9   0   2      654.81      539.00     10.99 o 
  -8   0   2       60.23       44.88      1.82 o 
  -7   0   2       24.83       23.22      2.69 o 
  -6   0   2     1000.11     1008.07     12.02 o 
  -5   0   2     1311.28     1362.13      9.93 o 
  -4   0   2      426.89      491.11      5.42 o 
  -3   0   2      764.73      814.29     10.27 o 
  -2   0   2      252.56      230.51      0.94 o 
  -1   0   2     3031.15     2940.74      5.13 o 
   0   0   2       31.21       37.01      0.73 o 
   1   0   2     1086.10     1150.58      6.24 o 
   2   0   2      335.12      388.20     11.74 o 
   3   0   2     1396.40     1448.87      7.18 o 
   4   0   2      272.50      299.87      2.90 o 
   5   0   2      331.13      367.82      3.55 o 
   6   0   2      978.70      992.55      5.41 o 
   7   0   2      442.41      438.99      3.95 o 
   8   0   2      435.19      407.04      6.77 o 
   9   0   2        5.96        5.65      0.97 o 
  10   0   2      117.17      129.36      2.43 o 
  11   0   2       71.34       83.98      2.60 o 
  12   0   2       24.28       26.46      2.61 o 
  13   0   2        1.56       -0.41      2.50 o 
 -14   1   2        3.62        2.34      1.97 o 
 -13   1   2        3.68        4.37      1.69 o 
 -12   1   2        0.92        0.66      1.10 o 
 -11   1   2       14.39       15.27      1.19 o 
 -10   1   2        6.44        6.58      0.77 o 
  -9   1   2      264.06      243.38      2.32 o 
  -8   1   2      240.60      256.12      2.19 o 
  -7   1   2       20.90       19.01      0.66 o 
  -6   1   2      224.85      242.77      2.31 o 
  -5   1   2      830.47      911.29      3.82 o 
  -4   1   2      567.15      624.25      3.38 o 
  -3   1   2       32.45       31.24      0.74 o 
  -2   1   2      554.80      594.56      2.00 o 
  -1   1   2     6762.99     6039.67     31.31 o 
   0   1   2     3979.37     3917.35     10.48 o 
   1   1   2      881.50      914.96      3.18 o 
   2   1   2       36.33       52.37      0.71 o 
   3   1   2      104.49      119.34      1.40 o 
   4   1   2       75.74       63.02      1.14 o 
   5   1   2       16.17       23.43      0.75 o 
   6   1   2      199.28      203.17      1.67 o 
   7   1   2      275.12      259.76      2.03 o 
   8   1   2        1.74        1.98      0.63 o 
   9   1   2        0.11        0.82      0.67 o 
  10   1   2       72.74       77.66      1.85 o 
  11   1   2        7.83        6.78      1.09 o 
  12   1   2        0.50        1.37      1.37 o 
  13   1   2        1.16        1.36      1.75 o 
 -14   2   2        0.23        2.27      1.99 o 
 -13   2   2       83.77       91.29      3.06 o 
 -12   2   2        4.60        4.82      1.46 o 
 -11   2   2       26.05       31.82      1.47 o 
 -10   2   2        0.47        0.13      0.84 o 
  -9   2   2       68.80       62.41      1.28 o 
  -8   2   2       91.82      101.50      1.77 o 
  -7   2   2       28.43       31.19      0.86 o 
  -6   2   2       35.70       40.16      0.70 o 
  -5   2   2       15.31       18.10      0.48 o 
  -4   2   2      497.78      524.31      1.71 o 
  -3   2   2       69.44       84.38      0.73 o 
  -2   2   2      805.43      877.03      3.16 o 
  -1   2   2     6237.13     5768.36     33.68 o 
   0   2   2     7459.74     6702.68     15.44 o 
   1   2   2      930.99      985.46      3.74 o 
   2   2   2     1425.90     1546.61      3.71 o 
   3   2   2     1210.28     1334.91      6.28 o 
   4   2   2      160.00      159.12      1.74 o 
   5   2   2       19.79       17.47      0.58 o 
   6   2   2      140.98      132.77      1.37 o 
   7   2   2      492.18      472.64      2.69 o 
   8   2   2        3.28        2.86      0.62 o 
   9   2   2        0.19        0.19      0.67 o 
  10   2   2       13.60       12.92      1.02 o 
  11   2   2       28.23       29.57      1.50 o 
  12   2   2        2.71        4.07      1.31 o 
  13   2   2        2.01        3.02      2.60 o 
 -14   3   2       17.43       20.01      2.19 o 
 -13   3   2      195.25      196.87      4.97 o 
 -12   3   2       40.44       42.27      2.25 o 
 -11   3   2       94.32       94.57      2.15 o 
 -10   3   2       21.53       20.55      1.19 o 
  -9   3   2      101.01       90.84      2.20 o 
  -8   3   2       90.80       83.16      1.07 o 
  -7   3   2      568.76      572.88      2.42 o 
  -6   3   2       88.11      109.94      1.27 o 
  -5   3   2       44.53       53.12      0.68 o 
  -4   3   2      445.51      464.65      1.85 o 
  -3   3   2      147.95      169.93      2.38 o 
  -2   3   2        8.69        9.95      0.69 o 
  -1   3   2       58.38       52.94      0.68 o 
   0   3   2      278.58      302.97      1.23 o 
   1   3   2        8.94        7.33      0.44 o 
   2   3   2      119.42      141.71      0.82 o 
   3   3   2      129.52      141.72      1.35 o 
   4   3   2      122.32      126.55      1.45 o 
   5   3   2      115.96      117.09      1.24 o 
   6   3   2      203.52      190.32      1.93 o 
   7   3   2       68.45       68.70      1.20 o 
   8   3   2       58.01       48.12      1.14 o 
   9   3   2       26.64       28.09      1.21 o 
  10   3   2       51.56       53.25      1.88 o 
  11   3   2        2.23        1.54      1.30 o 
  12   3   2       45.72       42.06      2.03 o 
  13   3   2       93.57      111.35      4.37 o 
 -14   4   2       10.32        9.61      2.17 o 
 -13   4   2       66.41       70.66      2.93 o 
 -12   4   2       22.98       23.25      2.02 o 
 -11   4   2        0.98        2.10      1.34 o 
 -10   4   2       10.66       10.35      1.44 o 
  -9   4   2        6.19        6.04      0.67 o 
  -8   4   2       10.32        8.19      0.67 o 
  -7   4   2      197.15      193.36      1.90 o 
  -6   4   2      410.61      382.12      2.98 o 
  -5   4   2       99.66      115.19      1.26 o 
  -4   4   2      250.37      264.17      3.14 o 
  -3   4   2      233.53      279.03      2.44 o 
  -2   4   2     1477.75     1588.51      5.31 o 
  -1   4   2       90.40       89.49      1.57 o 
   0   4   2       56.89       61.91      0.82 o 
   1   4   2      812.78      874.03      2.15 o 
   2   4   2        0.27        0.10      0.23 o 
   3   4   2      809.40      890.11      3.99 o 
   4   4   2      131.92      145.09      1.18 o 
   5   4   2       13.44       16.45      0.57 o 
   6   4   2        4.25        2.95      0.50 o 
   7   4   2        9.33        6.01      0.61 o 
   8   4   2      204.22      191.48      2.36 o 
   9   4   2       10.81        9.16      1.19 o 
  10   4   2       20.85       22.82      1.57 o 
  11   4   2       31.38       29.05      1.76 o 
  12   4   2        3.88        4.21      1.64 o 
  13   4   2       47.99       49.84      3.51 o 
 -14   5   2        1.85        0.99      2.75 o 
 -13   5   2        0.56        0.79      1.81 o 
 -12   5   2        3.66        0.75      1.60 o 
 -11   5   2      116.37      120.54      3.06 o 
 -10   5   2        0.88        0.02      1.10 o 
  -9   5   2        1.65        1.38      1.00 o 
  -8   5   2      364.60      365.95      3.28 o 
  -7   5   2       62.48       62.55      1.44 o 
  -6   5   2      353.16      372.69      3.27 o 
  -5   5   2       24.46       22.78      0.66 o 
  -4   5   2      652.69      712.04      4.58 o 
  -3   5   2        0.00       -0.04      0.62 o 
  -2   5   2      400.58      471.70      4.94 o 
  -1   5   2       53.99       77.60      1.61 o 
   0   5   2        8.59        7.03      0.47 o 
   1   5   2      126.75      138.44      1.08 o 
   2   5   2      141.95      170.58      1.28 o 
   3   5   2       11.38       10.60      0.48 o 
   4   5   2      276.46      321.15      1.82 o 
   5   5   2      173.15      158.63      1.63 o 
   6   5   2        1.59        2.09      0.55 o 
   7   5   2       29.28       25.37      1.04 o 
   8   5   2       55.76       50.05      1.77 o 
   9   5   2       42.15       41.52      1.73 o 
  10   5   2        2.80        2.73      1.24 o 
  11   5   2        4.13        5.35      1.40 o 
  12   5   2       30.59       35.20      2.14 o 
  13   5   2        0.38        1.74      3.27 o 
 -13   6   2       83.51       85.45      4.98 o 
 -12   6   2       11.98       11.96      3.19 o 
 -11   6   2       26.48       29.38      2.59 o 
 -10   6   2        2.84        4.79      1.25 o 
  -9   6   2        5.60        6.42      1.32 o 
  -8   6   2      672.77      669.56      9.73 o 
  -7   6   2      188.49      183.06      2.59 o 
  -6   6   2      173.69      160.95      2.09 o 
  -5   6   2       12.06       12.07      0.93 o 
  -4   6   2      163.97      163.72      1.57 o 
  -3   6   2       16.24       19.31      0.57 o 
  -2   6   2       75.92       99.23      1.20 o 
  -1   6   2       61.56       56.95      0.83 o 
   0   6   2      138.34      129.81      1.16 o 
   1   6   2       82.48       95.54      1.16 o 
   2   6   2      234.78      257.42      2.66 o 
   3   6   2      301.69      304.94      1.53 o 
   4   6   2       31.47       29.74      0.53 o 
   5   6   2      275.47      247.06      2.21 o 
   6   6   2      250.15      253.91      3.39 o 
   7   6   2        8.16       11.22      1.16 o 
   8   6   2       12.18       10.35      1.26 o 
   9   6   2       61.97       59.18      2.56 o 
  10   6   2       55.95       52.84      2.13 o 
  11   6   2        7.03        8.57      1.59 o 
  12   6   2      114.35      121.14      4.41 o 
 -13   7   2       16.72       16.54      2.03 o 
 -12   7   2       28.20       28.06      2.03 o 
 -11   7   2        1.50        0.20      1.32 o 
 -10   7   2      128.23      138.85      2.56 o 
  -9   7   2       14.99       15.51      1.32 o 
  -8   7   2        0.01        0.47      1.13 o 
  -7   7   2       95.45       89.61      2.06 o 
  -6   7   2      327.83      323.89      3.36 o 
  -5   7   2       18.32       18.27      0.65 o 
  -4   7   2      261.79      256.58      2.12 o 
  -3   7   2       31.30       34.10      1.06 o 
  -2   7   2       13.29       14.79      0.60 o 
  -1   7   2       14.78       13.71      0.54 o 
   0   7   2       33.80       27.38      0.64 o 
   1   7   2        0.04        0.47      0.50 o 
   2   7   2        4.96        2.79      0.52 o 
   3   7   2      136.63      153.20      2.29 o 
   4   7   2       86.74       90.20      1.08 o 
   5   7   2       11.22        9.49      0.74 o 
   6   7   2        0.27        0.46      0.68 o 
   7   7   2        0.04        0.62      0.95 o 
   8   7   2       67.39       59.37      1.94 o 
   9   7   2       24.38       26.10      1.73 o 
  10   7   2        4.37        5.44      1.52 o 
  11   7   2        0.47        0.93      1.60 o 
  12   7   2       84.00       95.63      4.45 o 
 -12   8   2        0.01       -0.35      2.02 o 
 -11   8   2        0.40        0.82      1.74 o 
 -10   8   2        0.01        0.86      1.33 o 
  -9   8   2        8.42        9.33      1.61 o 
  -8   8   2       23.59       22.55      1.52 o 
  -7   8   2        0.01       -0.32      1.08 o 
  -6   8   2      304.20      289.53      4.10 o 
  -5   8   2       53.78       48.01      1.52 o 
  -4   8   2      114.00      118.77      1.64 o 
  -3   8   2       47.29       53.24      1.09 o 
  -2   8   2      246.84      245.22      1.93 o 
  -1   8   2      200.55      200.62      1.47 o 
   0   8   2      381.20      415.00      2.31 o 
   1   8   2     1637.56     1625.35      7.80 o 
   2   8   2       58.25       62.53      1.14 o 
   3   8   2       62.45       60.13      1.14 o 
   4   8   2       13.90       12.31      0.61 o 
   5   8   2      148.75      129.08      1.79 o 
   6   8   2       22.44       17.74      1.19 o 
   7   8   2        7.86        7.10      1.16 o 
   8   8   2        1.09        1.03      1.23 o 
   9   8   2        0.57       -0.03      1.42 o 
  10   8   2       15.15       15.42      1.78 o 
  11   8   2        4.03        4.57      2.07 o 
 -12   9   2        1.89       -1.20      2.59 o 
 -11   9   2       28.12       26.54      2.26 o 
 -10   9   2        3.24        4.09      1.77 o 
  -9   9   2        4.81        4.46      1.51 o 
  -8   9   2       16.42       13.38      1.43 o 
  -7   9   2        0.09       -0.38      1.27 o 
  -6   9   2       53.93       50.95      1.81 o 
  -5   9   2       12.06        9.49      1.15 o 
  -4   9   2       91.29       79.76      1.35 o 
  -3   9   2      191.04      201.63      1.94 o 
  -2   9   2        3.42        2.19      0.58 o 
  -1   9   2       32.73       27.78      0.97 o 
   0   9   2      117.78      110.89      2.76 o 
   1   9   2       44.75       39.22      1.58 o 
   2   9   2       16.46       15.12      0.97 o 
   3   9   2       15.19       13.42      1.06 o 
   4   9   2       23.89       21.83      1.20 o 
   5   9   2      116.15       92.06      1.95 o 
   6   9   2       13.60        9.76      1.17 o 
   7   9   2        4.62        3.20      1.11 o 
   8   9   2        7.70        7.46      1.52 o 
   9   9   2        0.06       -0.22      1.52 o 
  10   9   2       22.26       24.91      2.07 o 
  11   9   2        6.19        6.32      3.96 o 
 -11  10   2       25.11       24.85      2.34 o 
 -10  10   2       44.85       38.62      2.40 o 
  -9  10   2        1.30        1.18      1.43 o 
  -8  10   2       47.64       45.86      2.02 o 
  -7  10   2       27.35       28.89      1.70 o 
  -6  10   2       10.39        8.88      1.27 o 
  -5  10   2        0.18        0.85      1.03 o 
  -4  10   2       27.24       24.52      1.64 o 
  -3  10   2       34.76       24.60      1.12 o 
  -2  10   2       11.64       14.42      0.80 o 
  -1  10   2       61.06       60.29      1.75 o 
   0  10   2        1.08        1.14      1.02 o 
   1  10   2        0.47        1.90      1.15 o 
   2  10   2        5.86        8.30      1.26 o 
   3  10   2       14.67       16.75      1.23 o 
   4  10   2       11.66       10.55      1.08 o 
   5  10   2      219.16      241.48      3.49 o 
   6  10   2        0.00        0.07      1.22 o 
   7  10   2       21.79       20.26      1.51 o 
   8  10   2        8.05        8.97      1.63 o 
   9  10   2        8.28        8.07      1.56 o 
  10  10   2        0.30       -0.64      1.87 o 
 -11  11   2        0.01       -1.03      2.81 o 
 -10  11   2        3.48        4.59      2.00 o 
  -9  11   2        1.20        1.76      1.97 o 
  -8  11   2       10.53       11.84      1.87 o 
  -7  11   2       15.08       10.73      1.42 o 
  -6  11   2       37.09       36.82      1.85 o 
  -5  11   2        0.01        0.77      1.38 o 
  -4  11   2       15.20       10.98      1.95 o 
  -3  11   2      180.01      166.32      2.72 o 
  -2  11   2      269.43      271.30      2.78 o 
  -1  11   2        2.79        3.17      0.78 o 
   0  11   2        0.84       -0.05      1.05 o 
   1  11   2       62.56       57.34      1.99 o 
   2  11   2        0.21        0.74      1.21 o 
   3  11   2        8.07        9.57      1.22 o 
   4  11   2       16.06       15.95      1.26 o 
   5  11   2      198.91      187.98      3.28 o 
   6  11   2       17.08       13.79      1.66 o 
   7  11   2        0.07       -0.52      1.46 o 
   8  11   2       76.41       79.87      2.77 o 
   9  11   2       25.81       30.17      2.50 o 
 -10  12   2       20.31       22.14      3.17 o 
  -9  12   2        0.90        2.43      2.17 o 
  -8  12   2        4.98        7.05      2.06 o 
  -7  12   2        0.16        0.12      1.71 o 
  -6  12   2       29.42       26.35      2.01 o 
  -5  12   2        0.05       -0.63      1.61 o 
  -4  12   2       21.38       18.53      2.11 o 
  -3  12   2        1.75        0.64      1.29 o 
  -2  12   2       35.22       33.89      1.52 o 
  -1  12   2       89.17       81.85      2.70 o 
   0  12   2        5.43        4.57      0.99 o 
   1  12   2        1.05       -0.27      1.18 o 
   2  12   2        2.59        1.64      1.08 o 
   3  12   2        1.38        1.76      1.19 o 
   4  12   2       11.09       11.69      1.26 o 
   5  12   2        0.03        0.45      1.33 o 
   6  12   2       18.42       17.10      1.79 o 
   7  12   2       26.11       25.06      2.08 o 
   8  12   2       86.73       89.83      3.01 o 
   9  12   2       14.11       15.17      3.69 o 
  -9  13   2        2.87        3.66      3.68 o 
  -8  13   2       17.89       20.34      2.39 o 
  -7  13   2        9.52        9.44      2.00 o 
  -6  13   2        0.02       -1.31      1.77 o 
  -5  13   2        0.06        0.51      1.65 o 
  -4  13   2       21.03       20.25      1.89 o 
  -3  13   2        0.37        0.55      1.34 o 
  -2  13   2        0.19        1.13      1.34 o 
  -1  13   2        0.43        0.46      1.31 o 
   0  13   2        4.70        4.78      1.11 o 
   1  13   2       15.97       18.03      2.09 o 
   2  13   2       20.02       19.57      1.47 o 
   3  13   2       19.33       18.31      1.54 o 
   4  13   2        2.01        2.35      1.43 o 
   5  13   2        0.01        0.03      1.48 o 
   6  13   2       26.63       29.74      2.11 o 
   7  13   2        7.56        5.84      1.89 o 
   8  13   2       34.98       37.71      4.86 o 
  -8  14   2        2.88        4.25      3.08 o 
  -7  14   2        1.09        1.56      2.33 o 
  -6  14   2       12.57       11.59      2.09 o 
  -5  14   2        4.28        4.58      1.70 o 
  -4  14   2        6.26        4.84      1.62 o 
  -3  14   2        4.53        3.62      1.56 o 
  -2  14   2       63.84       61.75      2.29 o 
  -1  14   2        2.27        2.62      1.51 o 
   0  14   2       61.86       62.98      2.22 o 
   1  14   2        2.39        1.78      1.57 o 
   2  14   2        7.34        4.26      1.60 o 
   3  14   2       60.60       55.27      2.19 o 
   4  14   2       12.90       14.26      1.66 o 
   5  14   2        0.89        0.53      1.63 o 
   6  14   2        5.46        6.44      1.90 o 
   7  14   2       12.13       11.12      4.09 o 
  -7  15   2        7.44        5.67      4.03 o 
  -6  15   2        0.09       -0.35      2.15 o 
  -5  15   2        5.23        6.65      2.32 o 
  -4  15   2        3.89        4.28      1.92 o 
  -3  15   2        0.15        0.06      1.84 o 
  -2  15   2       11.82       10.89      1.82 o 
  -1  15   2       38.71       42.53      2.62 o 
   0  15   2        2.65        1.22      2.22 o 
   1  15   2        2.26        2.24      2.07 o 
   2  15   2       38.83       38.73      3.34 o 
   3  15   2        2.88        2.98      1.97 o 
   4  15   2        1.09        0.81      2.32 o 
   5  15   2        0.26        1.15      2.08 o 
   6  15   2        3.25        3.77      4.00 o 
  -5  16   2       25.72       32.99      3.33 o 
  -4  16   2       13.67       14.93      2.34 o 
  -3  16   2        7.42        5.71      2.19 o 
  -2  16   2        4.43        5.25      2.58 o 
  -1  16   2       14.47       18.80      2.49 o 
   0  16   2        0.00       -1.06      3.34 o 
   1  16   2        0.27        0.60      3.47 o 
   2  16   2        3.08        4.21      2.61 o 
   3  16   2        0.08       -2.37      3.78 o 
   4  16   2        1.72        2.78      4.50 o 
 -14   1   3      137.60      150.85      4.90 o 
 -13   1   3      128.50      135.48      3.42 o 
 -12   1   3        8.46        6.89      1.50 o 
 -11   1   3        0.04       -0.40      0.95 o 
 -10   1   3        0.36        1.54      0.88 o 
  -9   1   3       17.27       11.24      0.97 o 
  -8   1   3       29.73       30.45      1.12 o 
  -7   1   3       41.24       43.14      1.14 o 
  -6   1   3      238.77      268.42      2.70 o 
  -5   1   3      134.66      154.49      2.75 o 
  -4   1   3      176.21      199.84      1.62 o 
  -3   1   3       26.58       36.05      1.03 o 
  -2   1   3      902.53      942.22      4.43 o 
  -1   1   3      821.91      897.39      2.28 o 
   0   1   3       26.25       36.22      0.52 o 
   1   1   3       81.79       90.25      1.72 o 
   2   1   3       20.72       20.23      0.51 o 
   3   1   3      105.65      116.36      1.65 o 
   4   1   3       38.27       44.45      1.15 o 
   5   1   3        6.89        5.17      0.48 o 
   6   1   3     1201.86     1216.68      4.16 o 
   7   1   3      275.58      263.98      2.13 o 
   8   1   3        9.20        7.76      0.74 o 
   9   1   3       33.91       31.07      1.20 o 
  10   1   3        5.30        6.44      1.07 o 
  11   1   3       13.89       13.04      1.56 o 
  12   1   3       30.95       29.76      2.45 o 
  13   1   3       31.25       35.17      3.65 o 
 -14   2   3       10.84       13.93      2.17 o 
 -13   2   3        7.61       10.43      1.85 o 
 -12   2   3       33.03       31.40      2.02 o 
 -11   2   3        0.06        1.87      1.28 o 
 -10   2   3       11.33        5.51      0.95 o 
  -9   2   3      293.09      263.75      2.37 o 
  -8   2   3       92.06      105.41      1.34 o 
  -7   2   3        3.44        5.79      0.34 o 
  -6   2   3        9.16       10.19      0.82 o 
  -5   2   3     1034.62     1087.35      5.69 o 
  -4   2   3      128.03      120.99      1.17 o 
  -3   2   3      173.22      197.37      1.21 o 
  -2   2   3      141.93      182.58      0.89 o 
  -1   2   3       37.05       44.53      0.92 o 
   0   2   3      396.00      431.23      1.79 o 
   1   2   3       64.23       68.83      0.84 o 
   2   2   3      263.72      318.38      2.71 o 
   3   2   3       23.96       30.81      0.88 o 
   4   2   3       61.53       71.72      1.15 o 
   5   2   3       23.31       17.91      0.72 o 
   6   2   3       31.98       27.04      0.87 o 
   7   2   3        3.51        2.36      0.66 o 
   8   2   3        8.71        8.41      0.77 o 
   9   2   3        2.05        2.28      1.06 o 
  10   2   3        3.64        4.04      1.25 o 
  11   2   3       67.24       67.22      2.38 o 
  12   2   3        2.39        2.67      2.00 o 
  13   2   3        4.23        7.89      4.64 o 
 -14   3   3        1.76        0.04      2.02 o 
 -13   3   3       15.74       14.12      1.99 o 
 -12   3   3        3.85        3.66      1.59 o 
 -11   3   3        1.22        1.19      1.32 o 
 -10   3   3        0.72        0.62      1.17 o 
  -9   3   3        2.66        1.37      0.86 o 
  -8   3   3       14.46       14.76      0.74 o 
  -7   3   3      128.32      130.03      2.17 o 
  -6   3   3        2.02        1.65      0.44 o 
  -5   3   3      213.80      221.23      1.54 o 
  -4   3   3       16.94       13.81      0.48 o 
  -3   3   3      271.70      313.00      2.31 o 
  -2   3   3      446.53      526.90      1.69 o 
  -1   3   3      553.33      629.58      3.51 o 
   0   3   3       66.51       73.53      0.70 o 
   1   3   3        1.01        0.04      0.35 o 
   2   3   3      818.21      944.14      3.30 o 
   3   3   3        5.30        5.98      0.60 o 
   4   3   3      277.77      292.05      1.88 o 
   5   3   3       18.09       14.80      0.85 o 
   6   3   3        3.28        2.58      0.56 o 
   7   3   3       73.13       71.99      1.35 o 
   8   3   3       35.31       34.90      1.88 o 
   9   3   3        7.14        6.26      1.23 o 
  10   3   3       15.05       19.28      1.57 o 
  11   3   3        0.03       -0.49      1.39 o 
  12   3   3        0.87        1.46      2.02 o 
 -14   4   3       31.15       33.90      2.50 o 
 -13   4   3       76.75       75.51      2.99 o 
 -12   4   3       50.54       47.40      2.38 o 
 -11   4   3        2.23        1.33      1.32 o 
 -10   4   3       19.36       19.53      1.55 o 
  -9   4   3       13.06       11.84      1.74 o 
  -8   4   3      124.20      137.53      2.28 o 
  -7   4   3      139.66      134.49      1.64 o 
  -6   4   3      230.12      224.86      1.51 o 
  -5   4   3       31.63       31.12      0.65 o 
  -4   4   3       52.11       54.12      0.95 o 
  -3   4   3       24.68       28.54      0.97 o 
  -2   4   3       12.05       12.53      0.87 o 
  -1   4   3     3578.63     3753.79     11.64 o 
   0   4   3       11.73       17.81      0.51 o 
   1   4   3      130.13      125.33      1.12 o 
   2   4   3      440.36      479.84      2.37 o 
   3   4   3        1.08        0.20      0.47 o 
   4   4   3      342.16      364.17      2.44 o 
   5   4   3        0.03       -0.08      0.38 o 
   6   4   3        9.42        9.64      0.63 o 
   7   4   3       21.21       22.14      1.29 o 
   8   4   3       25.84       23.91      1.42 o 
   9   4   3       17.27       20.41      1.45 o 
  10   4   3       64.80       68.87      2.25 o 
  11   4   3        8.46        8.18      1.59 o 
  12   4   3        2.22        1.54      2.05 o 
 -14   5   3        2.61       -0.22      2.66 o 
 -13   5   3       23.90       23.93      2.39 o 
 -12   5   3       29.94       28.83      2.18 o 
 -11   5   3       26.85       31.69      1.96 o 
 -10   5   3        4.82        6.59      1.62 o 
  -9   5   3        0.49        0.44      1.46 o 
  -8   5   3      282.21      274.53      4.63 o 
  -7   5   3      729.74      709.17      8.88 o 
  -6   5   3      382.89      363.37      3.73 o 
  -5   5   3        3.34        4.14      0.71 o 
  -4   5   3        0.30       -0.03      0.69 o 
  -3   5   3       20.31       27.10      1.50 o 
  -2   5   3       11.06        9.62      0.51 o 
  -1   5   3      497.96      557.53      2.48 o 
   0   5   3      660.63      702.13      2.69 o 
   1   5   3       91.36      116.98      0.69 o 
   2   5   3      177.30      191.09      1.59 o 
   3   5   3       11.07       12.76      0.61 o 
   4   5   3        2.14        3.65      0.26 o 
   5   5   3      228.31      208.44      2.49 o 
   6   5   3       17.43       17.43      1.16 o 
   7   5   3      114.66      104.61      2.49 o 
   8   5   3        4.90        4.28      1.17 o 
   9   5   3        1.10        1.22      1.22 o 
  10   5   3        6.74        7.15      1.42 o 
  11   5   3        7.94        8.33      1.74 o 
  12   5   3       25.92       29.40      3.26 o 
 -14   6   3        2.97        4.65      2.98 o 
 -13   6   3        0.01        1.24      2.00 o 
 -12   6   3       10.23       12.55      1.92 o 
 -11   6   3       18.97       17.73      1.81 o 
 -10   6   3       27.96       26.02      2.43 o 
  -9   6   3       28.77       23.53      2.16 o 
  -8   6   3      248.20      244.35      4.55 o 
  -7   6   3       37.71       32.09      1.39 o 
  -6   6   3      313.90      319.22      3.64 o 
  -5   6   3       30.04       27.94      1.30 o 
  -4   6   3       11.06        8.81      0.93 o 
  -3   6   3       31.38       34.21      1.19 o 
  -2   6   3       83.51       99.32      1.10 o 
  -1   6   3        0.04        0.23      0.38 o 
   0   6   3      272.92      266.43      1.57 o 
   1   6   3       60.55       57.22      1.17 o 
   2   6   3        0.38        1.02      0.25 o 
   3   6   3        0.03        0.32      0.33 o 
   4   6   3       50.55       38.63      1.14 o 
   5   6   3       12.13        4.45      0.85 o 
   6   6   3       11.73        9.86      1.03 o 
   7   6   3       10.52        9.50      1.21 o 
   8   6   3       56.94       51.86      2.18 o 
   9   6   3        2.41        0.70      1.33 o 
  10   6   3        7.33        8.53      1.50 o 
  11   6   3        5.39        6.09      1.70 o 
  12   6   3       21.76       25.64      3.09 o 
 -13   7   3       19.03       20.68      2.18 o 
 -12   7   3       11.17        9.39      1.72 o 
 -11   7   3       45.29       48.05      2.06 o 
 -10   7   3       15.11       12.85      1.79 o 
  -9   7   3       12.64       10.22      1.60 o 
  -8   7   3       11.88       14.08      1.64 o 
  -7   7   3        0.19       -0.68      1.19 o 
  -6   7   3       17.06       12.19      1.30 o 
  -5   7   3       54.12       47.40      2.38 o 
  -4   7   3        2.04        6.63      1.06 o 
  -3   7   3      269.33      306.18      4.42 o 
  -2   7   3       17.89       14.35      0.90 o 
  -1   7   3        0.02       -0.10      0.40 o 
   0   7   3        5.07        7.43      0.47 o 
   1   7   3        3.38        3.50      0.41 o 
   2   7   3       16.46       16.62      0.68 o 
   3   7   3      299.29      303.93      2.36 o 
   4   7   3       31.08       23.57      0.91 o 
   5   7   3      158.58      132.31      2.14 o 
   6   7   3       30.22       27.20      1.33 o 
   7   7   3       28.42       28.55      1.64 o 
   8   7   3       45.57       42.36      1.87 o 
   9   7   3       40.59       41.49      2.04 o 
  10   7   3        1.67        0.67      1.52 o 
  11   7   3        0.33        0.56      1.81 o 
 -13   8   3        0.34        0.55      3.19 o 
 -12   8   3        0.60        0.40      1.89 o 
 -11   8   3        4.67        5.25      2.15 o 
 -10   8   3       64.58       62.80      3.19 o 
  -9   8   3        0.00        0.48      1.84 o 
  -8   8   3      202.37      195.12      3.59 o 
  -7   8   3        3.00        1.20      1.37 o 
  -6   8   3      100.96       98.62      2.44 o 
  -5   8   3       85.03       74.97      2.09 o 
  -4   8   3      498.05      478.43      4.43 o 
  -3   8   3       98.05       84.28      0.73 o 
  -2   8   3        0.90        1.09      0.41 o 
  -1   8   3        0.14       -0.20      0.42 o 
   0   8   3      143.79      139.79      1.23 o 
   1   8   3       32.52       29.53      0.81 o 
   2   8   3       23.88       21.39      0.87 o 
   3   8   3       21.45       15.85      0.86 o 
   4   8   3        7.24        5.71      0.75 o 
   5   8   3       38.91       40.57      1.49 o 
   6   8   3        2.81        1.71      1.02 o 
   7   8   3       23.62       25.63      1.60 o 
   8   8   3        1.96        0.89      1.37 o 
   9   8   3        0.08       -1.11      1.39 o 
  10   8   3        0.51        1.91      1.89 o 
  11   8   3        0.74       -1.26      3.03 o 
 -12   9   3       17.34       18.37      2.42 o 
 -11   9   3        5.25        7.13      1.92 o 
 -10   9   3        0.92        1.26      2.03 o 
  -9   9   3       10.02        7.55      1.96 o 
  -8   9   3       20.23       17.83      1.77 o 
  -7   9   3       10.58       11.15      1.71 o 
  -6   9   3       11.90       12.18      1.56 o 
  -5   9   3       21.81       18.96      1.53 o 
  -4   9   3        1.45        4.32      0.84 o 
  -3   9   3       48.10       38.85      0.94 o 
  -2   9   3        1.78        1.25      0.41 o 
  -1   9   3      225.31      226.81      1.85 o 
   0   9   3      116.64      105.44      1.31 o 
   1   9   3      248.15      239.72      2.61 o 
   2   9   3        0.01       -0.24      0.65 o 
   3   9   3        4.38        4.09      0.74 o 
   4   9   3       23.29       23.00      1.25 o 
   5   9   3       99.32       97.34      2.47 o 
   6   9   3       45.85       41.79      1.74 o 
   7   9   3       11.58       11.90      1.36 o 
   8   9   3       23.29       25.30      1.90 o 
   9   9   3        5.61        4.89      1.50 o 
  10   9   3       23.97       25.03      2.11 o 
 -12  10   3        7.81        8.42      5.03 o 
 -11  10   3        1.16        0.85      2.13 o 
 -10  10   3       19.02       20.49      2.45 o 
  -9  10   3        6.22        8.86      1.87 o 
  -8  10   3       22.02       22.39      2.05 o 
  -7  10   3        0.10       -0.13      1.58 o 
  -6  10   3        6.37        7.79      1.48 o 
  -5  10   3       26.86       23.03      2.01 o 
  -4  10   3       73.53       75.49      2.35 o 
  -3  10   3       71.64       73.50      1.57 o 
  -2  10   3        0.71        0.40      0.79 o 
  -1  10   3       62.12       62.96      1.48 o 
   0  10   3      181.63      178.64      1.97 o 
   1  10   3      177.96      178.14      1.92 o 
   2  10   3        0.10       -0.45      0.79 o 
   3  10   3        1.81        1.61      1.04 o 
   4  10   3       47.11       49.34      1.52 o 
   5  10   3      132.35      121.55      2.40 o 
   6  10   3       65.82       62.11      1.99 o 
   7  10   3       51.39       58.11      2.05 o 
   8  10   3       57.70       59.25      2.44 o 
   9  10   3        0.09       -0.44      2.12 o 
  10  10   3        0.12       -0.92      4.20 o 
 -11  11   3        0.06       -0.14      2.33 o 
 -10  11   3       20.40       22.68      2.82 o 
  -9  11   3        0.56        1.21      1.94 o 
  -8  11   3       56.48       62.18      2.67 o 
  -7  11   3        4.83        6.54      1.67 o 
  -6  11   3       73.40       71.08      2.60 o 
  -5  11   3        0.05        1.03      1.45 o 
  -4  11   3        5.34        4.19      1.24 o 
  -3  11   3        0.20        1.76      1.11 o 
  -2  11   3       14.59       14.96      1.02 o 
  -1  11   3        6.55        5.47      0.95 o 
   0  11   3       36.06       34.48      1.12 o 
   1  11   3       45.72       44.46      1.35 o 
   2  11   3        6.60        7.55      0.95 o 
   3  11   3       51.86       53.98      1.83 o 
   4  11   3       17.28       16.06      1.34 o 
   5  11   3       26.70       23.05      1.69 o 
   6  11   3        3.60        4.23      1.31 o 
   7  11   3       51.04       52.97      2.11 o 
   8  11   3       10.82       12.46      1.90 o 
   9  11   3       15.68       14.69      2.30 o 
 -10  12   3        1.83        4.64      3.06 o 
  -9  12   3        0.44       -0.51      2.91 o 
  -8  12   3       42.08       46.04      2.74 o 
  -7  12   3        8.68        6.66      2.00 o 
  -6  12   3       23.34       24.83      2.08 o 
  -5  12   3       25.88       26.60      1.78 o 
  -4  12   3        6.81        7.73      1.39 o 
  -3  12   3       12.65        9.43      1.38 o 
  -2  12   3       17.44       19.22      1.35 o 
  -1  12   3        2.81        4.08      1.04 o 
   0  12   3        1.11        0.37      0.99 o 
   1  12   3        0.02        0.07      0.90 o 
   2  12   3        5.70        4.28      1.20 o 
   3  12   3      127.39      133.26      2.69 o 
   4  12   3        0.00        0.66      1.21 o 
   5  12   3        2.35        2.78      1.50 o 
   6  12   3        0.80        1.24      1.62 o 
   7  12   3        3.50        1.62      1.70 o 
   8  12   3        4.58        2.57      2.23 o 
  -9  13   3        6.36       10.84      2.65 o 
  -8  13   3        1.54       -0.06      2.24 o 
  -7  13   3        5.13        5.00      2.00 o 
  -6  13   3       14.15       14.91      2.06 o 
  -5  13   3       18.32       20.31      1.79 o 
  -4  13   3        0.80       -1.08      1.54 o 
  -3  13   3       10.95        9.80      1.40 o 
  -2  13   3      115.14      118.89      2.67 o 
  -1  13   3       42.27       41.08      1.92 o 
   0  13   3       30.52       27.68      1.71 o 
   1  13   3        0.77       -0.45      1.59 o 
   2  13   3        0.42        1.13      1.29 o 
   3  13   3        0.00       -0.23      1.38 o 
   4  13   3       65.17       68.00      2.12 o 
   5  13   3       49.10       49.98      2.27 o 
   6  13   3       32.97       36.93      2.30 o 
   7  13   3        8.39        9.96      2.06 o 
  -8  14   3        2.99        4.19      2.70 o 
  -7  14   3        4.07        1.82      2.12 o 
  -6  14   3       72.73       75.74      2.74 o 
  -5  14   3       46.63       55.64      2.40 o 
  -4  14   3       10.11       13.03      1.66 o 
  -3  14   3      106.31      107.27      2.80 o 
  -2  14   3      102.32       93.92      3.20 o 
  -1  14   3        5.90        5.88      2.61 o 
   0  14   3        4.31        2.48      2.10 o 
   1  14   3       20.84       19.85      1.84 o 
   2  14   3        4.00        2.87      1.73 o 
   3  14   3        1.60        1.96      1.70 o 
   4  14   3        9.96       11.37      1.78 o 
   5  14   3        4.06        5.31      1.78 o 
   6  14   3        0.06        0.86      2.45 o 
  -7  15   3        2.13        1.20      3.49 o 
  -6  15   3       10.68       10.14      2.35 o 
  -5  15   3       40.79       47.50      2.40 o 
  -4  15   3       16.84       20.45      2.03 o 
  -3  15   3       17.80       16.65      2.44 o 
  -2  15   3       36.49       35.30      2.66 o 
  -1  15   3       11.70       12.59      2.27 o 
   0  15   3        3.25        1.96      2.33 o 
   1  15   3        4.92        3.82      2.37 o 
   2  15   3        5.45        3.73      2.03 o 
   3  15   3        0.24        0.23      2.01 o 
   4  15   3        7.56        5.96      2.33 o 
   5  15   3        4.20       -0.60      4.15 o 
  -4  16   3        9.70       12.16      4.82 o 
  -3  16   3        5.39        5.86      2.89 o 
  -2  16   3        1.23        2.55      2.82 o 
  -1  16   3       14.12       17.62      2.77 o 
   0  16   3        0.82       -0.29      2.68 o 
   1  16   3        5.22        7.94      3.52 o 
 -14   0   4       10.57       16.80      4.31 o 
 -13   0   4       10.90       14.30      3.72 o 
 -12   0   4        6.53        7.83      2.80 o 
 -11   0   4       40.68       41.11      1.69 o 
 -10   0   4      244.03      221.60      3.15 o 
  -9   0   4       45.12       34.07      1.41 o 
  -8   0   4      157.89      156.70      3.11 o 
  -7   0   4      528.98      548.88      5.25 o 
  -6   0   4      236.13      244.52      3.40 o 
  -5   0   4      116.95      135.08      2.46 o 
  -4   0   4       57.05       48.92      1.19 o 
  -3   0   4      597.45      649.68      6.68 o 
  -2   0   4        4.78        6.44      0.49 o 
  -1   0   4      116.20      106.69      1.25 o 
   0   0   4        3.57        3.28      0.47 o 
   1   0   4      300.77      375.04      2.11 o 
   2   0   4     1656.48     1774.45     12.73 o 
   3   0   4       56.54       64.37      2.67 o 
   4   0   4      191.01      198.72      2.72 o 
   5   0   4       50.00       49.31      5.96 o 
   6   0   4      424.00      435.29      5.18 o 
   7   0   4      196.14      183.49      2.56 o 
   8   0   4       11.31        9.00      1.40 o 
   9   0   4       48.07       48.58      2.16 o 
  10   0   4       10.86       13.74      2.32 o 
  11   0   4       51.65       57.22      4.95 o 
  12   0   4        1.61        2.59      4.13 o 
 -14   1   4      161.58      181.57      5.38 o 
 -13   1   4       86.22       94.75      7.67 o 
 -12   1   4       36.54       36.33      2.00 o 
 -11   1   4        0.24        1.15      1.19 o 
 -10   1   4       81.84       69.33      1.49 o 
  -9   1   4      137.73      120.22      1.97 o 
  -8   1   4      219.60      214.07      2.46 o 
  -7   1   4        0.06       -0.01      0.84 o 
  -6   1   4       24.00       25.40      0.69 o 
  -5   1   4      889.13      916.25      4.78 o 
  -4   1   4        5.09        5.20      0.44 o 
  -3   1   4      121.38      123.99      0.87 o 
  -2   1   4       92.03       89.52      0.77 o 
  -1   1   4      346.63      373.21      1.88 o 
   0   1   4       10.12       10.67      0.40 o 
   1   1   4       67.33       61.46      2.41 o 
   2   1   4      434.03      451.77      1.93 o 
   3   1   4        0.69        1.09      0.33 o 
   4   1   4       81.45       89.47      1.64 o 
   5   1   4       33.49       34.67      1.03 o 
   6   1   4      423.81      416.99      3.10 o 
   7   1   4        0.43        0.21      0.81 o 
   8   1   4       31.08       29.49      1.23 o 
   9   1   4        3.72        1.96      1.05 o 
  10   1   4        4.88        3.31      1.46 o 
  11   1   4       58.55       60.23      3.62 o 
  12   1   4        2.83        5.04      2.71 o 
 -14   2   4       53.63       57.04      3.67 o 
 -13   2   4        2.05        2.12      1.70 o 
 -12   2   4       15.43       15.11      1.70 o 
 -11   2   4        0.21        1.13      1.19 o 
 -10   2   4       10.88       10.03      2.20 o 
  -9   2   4       23.22       21.08      1.00 o 
  -8   2   4       94.35       95.23      2.17 o 
  -7   2   4      452.00      452.97      4.31 o 
  -6   2   4      202.49      192.75      2.94 o 
  -5   2   4       35.70       29.18      0.81 o 
  -4   2   4       33.09       28.54      0.65 o 
  -3   2   4       21.31       24.58      0.47 o 
  -2   2   4      268.47      313.61      1.50 o 
  -1   2   4      583.99      666.92      3.24 o 
   0   2   4       27.54       32.94      0.78 o 
   1   2   4      309.90      349.07      2.61 o 
   2   2   4       74.30       74.75      1.50 o 
   3   2   4       37.40       34.11      1.02 o 
   4   2   4      172.29      180.36      1.45 o 
   5   2   4      126.46      126.92      3.37 o 
   6   2   4      106.66      107.72      1.76 o 
   7   2   4        1.85        0.54      0.83 o 
   8   2   4       64.29       59.86      2.15 o 
   9   2   4       37.39       39.93      2.08 o 
  10   2   4       43.06       42.37      2.06 o 
  11   2   4        8.48        8.85      1.78 o 
  12   2   4       22.13       28.45      3.24 o 
 -14   3   4       16.08       18.04      2.93 o 
 -13   3   4        2.99        1.33      1.69 o 
 -12   3   4        7.94        7.51      1.67 o 
 -11   3   4        0.12       -0.71      1.29 o 
 -10   3   4       20.32       19.68      2.06 o 
  -9   3   4       19.30       21.98      2.37 o 
  -8   3   4        1.07        0.60      0.56 o 
  -7   3   4      321.45      321.72      2.74 o 
  -6   3   4       73.56       71.30      1.20 o 
  -5   3   4      297.83      321.58      1.39 o 
  -4   3   4      175.05      185.31      1.04 o 
  -3   3   4      949.60     1075.42      3.90 o 
  -2   3   4        5.21        6.10      0.44 o 
  -1   3   4     3116.51     3305.04      5.37 o 
   0   3   4        0.89        0.41      0.24 o 
   1   3   4       76.67       84.84      1.02 o 
   2   3   4      366.94      394.72      2.78 o 
   3   3   4       51.88       44.58      1.10 o 
   4   3   4       72.45       64.98      1.38 o 
   5   3   4        3.76        1.55      0.82 o 
   6   3   4      180.77      178.50      2.23 o 
   7   3   4        0.11        0.31      0.78 o 
   8   3   4        6.95        7.26      1.19 o 
   9   3   4       12.83       11.61      1.41 o 
  10   3   4        6.56        7.10      1.68 o 
  11   3   4       33.67       34.44      2.36 o 
  12   3   4        1.24        0.14      4.05 o 
 -14   4   4       15.28       14.94      2.28 o 
 -13   4   4        0.73       -0.58      1.76 o 
 -12   4   4      128.59      144.55      3.55 o 
 -11   4   4       33.82       41.92      2.14 o 
 -10   4   4        9.19        7.24      1.90 o 
  -9   4   4        0.57        0.66      1.45 o 
  -8   4   4        0.15        0.15      0.82 o 
  -7   4   4       11.78       10.39      1.02 o 
  -6   4   4      120.66      144.67      2.20 o 
  -5   4   4       28.82       27.24      0.96 o 
  -4   4   4        2.77        2.34      0.38 o 
  -3   4   4        0.48        1.23      0.59 o 
  -2   4   4      225.18      272.66      2.01 o 
  -1   4   4     1073.78     1160.73      3.12 o 
   0   4   4      153.31      173.15      0.98 o 
   1   4   4       79.55       86.21      1.09 o 
   2   4   4       69.45       65.78      1.06 o 
   3   4   4       30.84       29.49      0.88 o 
   4   4   4      241.90      216.48      2.94 o 
   5   4   4       15.91       10.09      0.98 o 
   6   4   4       18.84       14.74      1.00 o 
   7   4   4        1.37        1.90      1.08 o 
   8   4   4        9.68        8.69      1.28 o 
   9   4   4       51.53       50.66      2.05 o 
  10   4   4       13.11       10.12      2.53 o 
  11   4   4        7.13        6.87      2.10 o 
 -14   5   4        0.22        2.24      2.91 o 
 -13   5   4        5.01        3.94      2.02 o 
 -12   5   4        4.26        3.38      1.65 o 
 -11   5   4       21.20       24.06      2.42 o 
 -10   5   4      148.06      157.44      4.19 o 
  -9   5   4       22.76       23.50      1.99 o 
  -8   5   4      114.33      105.19      4.28 o 
  -7   5   4      203.58      189.36      3.83 o 
  -6   5   4      334.23      338.30      3.21 o 
  -5   5   4       88.50       80.18      1.82 o 
  -4   5   4       33.04       22.43      0.98 o 
  -3   5   4      142.94      152.65      1.85 o 
  -2   5   4       52.49       48.95      0.76 o 
  -1   5   4        0.82        1.93      0.50 o 
   0   5   4       36.41       33.91      0.49 o 
   1   5   4        7.62        7.95      0.53 o 
   2   5   4       61.39       58.18      1.02 o 
   3   5   4      364.44      374.60      2.84 o 
   4   5   4       81.13       73.45      1.34 o 
   5   5   4        2.67        3.08      0.94 o 
   6   5   4       26.63       23.47      1.35 o 
   7   5   4       81.09       79.60      2.15 o 
   8   5   4       15.27       16.59      1.50 o 
   9   5   4       28.83       34.51      1.90 o 
  10   5   4       15.19       13.33      1.70 o 
  11   5   4        0.03       -0.47      2.08 o 
 -14   6   4        0.97       -0.29      4.29 o 
 -13   6   4       19.98       20.95      2.34 o 
 -12   6   4        2.41        2.49      1.76 o 
 -11   6   4        1.39        0.97      2.17 o 
 -10   6   4       54.58       58.18      2.91 o 
  -9   6   4       70.14       69.43      2.37 o 
  -8   6   4      161.70      164.54      3.19 o 
  -7   6   4       51.07       44.55      1.75 o 
  -6   6   4       58.42       55.45      2.09 o 
  -5   6   4       86.54       83.37      1.95 o 
  -4   6   4        0.17       -0.23      0.75 o 
  -3   6   4      170.12      169.92      2.09 o 
  -2   6   4       47.70       48.70      0.89 o 
  -1   6   4      198.63      222.43      1.43 o 
   0   6   4      890.86      909.32      3.41 o 
   1   6   4      266.44      259.46      1.89 o 
   2   6   4        1.59        0.56      0.58 o 
   3   6   4      138.37      139.51      1.59 o 
   4   6   4       15.68       18.60      0.98 o 
   5   6   4       64.38       55.13      1.71 o 
   6   6   4       22.79       24.33      1.42 o 
   7   6   4       30.80       29.41      1.75 o 
   8   6   4       34.50       34.65      1.79 o 
   9   6   4        0.08       -0.26      1.33 o 
  10   6   4        0.61       -0.10      1.55 o 
  11   6   4        0.20        0.07      3.00 o 
 -13   7   4        1.43        1.44      2.01 o 
 -12   7   4        1.28        0.16      1.57 o 
 -11   7   4       13.46       11.34      1.96 o 
 -10   7   4        4.49        3.37      1.62 o 
  -9   7   4       80.62       80.03      4.87 o 
  -8   7   4      182.43      187.07      4.31 o 
  -7   7   4       11.92       10.64      1.40 o 
  -6   7   4       61.16       61.27      1.97 o 
  -5   7   4       20.26       20.03      1.42 o 
  -4   7   4      131.10      128.24      3.60 o 
  -3   7   4      148.02      141.05      2.19 o 
  -2   7   4       45.22       35.78      0.84 o 
  -1   7   4       29.04       35.03      0.90 o 
   0   7   4      547.35      536.83      2.23 o 
   1   7   4      137.52      133.37      1.37 o 
   2   7   4        3.83        3.15      0.59 o 
   3   7   4        3.38        4.25      0.66 o 
   4   7   4      135.75      124.23      2.49 o 
   5   7   4        2.67        0.77      0.95 o 
   6   7   4        5.68        4.55      1.11 o 
   7   7   4        0.01        0.09      1.26 o 
   8   7   4       20.26       21.36      1.88 o 
   9   7   4        0.00        0.03      1.56 o 
  10   7   4        1.40        2.02      1.88 o 
 -13   8   4       29.94       32.24      4.83 o 
 -12   8   4        6.86        4.64      2.09 o 
 -11   8   4       23.63       23.24      2.64 o 
 -10   8   4        0.26       -1.37      2.08 o 
  -9   8   4       46.14       44.72      2.72 o 
  -8   8   4      463.90      471.44      6.80 o 
  -7   8   4        8.31        8.36      1.50 o 
  -6   8   4       36.73       31.19      1.94 o 
  -5   8   4       12.14        9.92      1.27 o 
  -4   8   4       22.71       19.24      1.24 o 
  -3   8   4       18.95       22.06      1.21 o 
  -2   8   4       15.18       12.96      0.71 o 
  -1   8   4       45.91       40.80      0.98 o 
   0   8   4      128.15      129.00      1.39 o 
   1   8   4       21.12       21.39      0.76 o 
   2   8   4        2.26        2.70      0.63 o 
   3   8   4        6.76        8.37      0.82 o 
   4   8   4        0.97        1.58      1.01 o 
   5   8   4       13.44        8.51      1.13 o 
   6   8   4       36.84       35.18      1.75 o 
   7   8   4       80.30       82.60      2.46 o 
   8   8   4       15.39       13.02      1.68 o 
   9   8   4       10.32       10.50      1.73 o 
  10   8   4        6.70        4.54      1.96 o 
 -12   9   4        1.75        1.01      2.23 o 
 -11   9   4        3.75        3.96      2.69 o 
 -10   9   4       21.19       22.88      2.63 o 
  -9   9   4       17.82       20.20      2.57 o 
  -8   9   4        0.00        1.00      1.53 o 
  -7   9   4        1.18        1.12      1.43 o 
  -6   9   4        6.08        3.12      1.31 o 
  -5   9   4        6.54        5.12      1.17 o 
  -4   9   4        0.91        3.63      1.10 o 
  -3   9   4      122.25      117.06      1.81 o 
  -2   9   4        2.04        1.00      0.63 o 
  -1   9   4       15.41       13.10      0.60 o 
   0   9   4      218.33      222.94      2.00 o 
   1   9   4       73.38       76.79      1.34 o 
   2   9   4       38.93       36.02      1.16 o 
   3   9   4        6.16        9.86      0.93 o 
   4   9   4       12.36       12.82      1.23 o 
   5   9   4        0.46        1.31      1.25 o 
   6   9   4        1.68        2.26      1.27 o 
   7   9   4       16.90       18.57      1.81 o 
   8   9   4       31.48       32.59      2.71 o 
   9   9   4        7.12        8.53      1.75 o 
 -12  10   4        2.25        5.00      4.98 o 
 -11  10   4        0.34        3.01      2.61 o 
 -10  10   4        1.56        2.41      2.28 o 
  -9  10   4        8.03       10.29      2.04 o 
  -8  10   4        0.00        0.62      1.66 o 
  -7  10   4       18.74       18.91      1.86 o 
  -6  10   4        0.03        0.46      1.43 o 
  -5  10   4        0.05        0.65      1.19 o 
  -4  10   4      193.57      178.86      2.38 o 
  -3  10   4       68.09       57.85      1.73 o 
  -2  10   4       14.65       12.82      0.91 o 
  -1  10   4        0.44        0.52      0.79 o 
   0  10   4       21.79       24.26      1.02 o 
   1  10   4       20.26       19.93      1.08 o 
   2  10   4        3.15        3.68      0.91 o 
   3  10   4       14.11       17.68      1.21 o 
   4  10   4       17.14       17.95      1.39 o 
   5  10   4        0.33        0.37      1.15 o 
   6  10   4        0.00       -1.10      1.29 o 
   7  10   4       73.94       76.07      2.62 o 
   8  10   4       31.05       35.85      2.29 o 
   9  10   4        0.05        1.65      2.42 o 
 -11  11   4       49.02       53.57      3.75 o 
 -10  11   4        1.74        1.72      2.83 o 
  -9  11   4        1.11        3.26      2.02 o 
  -8  11   4       11.56       15.06      1.93 o 
  -7  11   4        2.06        2.59      1.64 o 
  -6  11   4       20.76       21.27      1.67 o 
  -5  11   4        0.91        2.23      1.26 o 
  -4  11   4       22.55       24.23      1.56 o 
  -3  11   4        0.65        1.01      0.96 o 
  -2  11   4       10.00       10.01      0.93 o 
  -1  11   4       15.67       16.82      1.25 o 
   0  11   4        4.38        5.50      1.05 o 
   1  11   4        4.40        3.70      0.91 o 
   2  11   4        3.47        3.18      1.14 o 
   3  11   4        3.52        4.61      1.24 o 
   4  11   4      147.37      153.96      4.51 o 
   5  11   4       14.28       10.49      1.44 o 
   6  11   4        9.24        8.82      1.52 o 
   7  11   4       67.50       71.35      2.67 o 
   8  11   4       28.69       31.41      2.22 o 
 -10  12   4       11.34       13.77      3.08 o 
  -9  12   4        0.01        0.58      2.30 o 
  -8  12   4        3.06        5.48      2.10 o 
  -7  12   4       43.00       40.28      2.17 o 
  -6  12   4       19.34       19.80      1.73 o 
  -5  12   4        8.69        8.63      1.48 o 
  -4  12   4        9.06        9.12      1.43 o 
  -3  12   4        4.55        4.70      1.16 o 
  -2  12   4       37.82       42.07      1.61 o 
  -1  12   4       25.92       25.73      1.65 o 
   0  12   4        4.65        4.24      1.14 o 
   1  12   4        4.81        3.91      1.13 o 
   2  12   4        0.46        0.22      1.25 o 
   3  12   4        5.02        6.48      1.37 o 
   4  12   4       63.85       65.79      2.07 o 
   5  12   4      130.98      131.70      3.15 o 
   6  12   4        0.02        0.88      1.81 o 
   7  12   4       19.91       20.48      2.12 o 
  -9  13   4        8.23        7.79      2.62 o 
  -8  13   4        2.61        2.71      2.16 o 
  -7  13   4        2.75        2.19      2.26 o 
  -6  13   4        2.74        2.09      1.71 o 
  -5  13   4       14.96       13.44      1.73 o 
  -4  13   4        0.85        0.17      1.42 o 
  -3  13   4       81.95       82.58      2.61 o 
  -2  13   4       21.65       20.68      2.11 o 
  -1  13   4       26.28       30.29      1.81 o 
   0  13   4        1.50       -0.42      1.32 o 
   1  13   4        3.77        2.79      1.56 o 
   2  13   4        1.05        0.81      1.65 o 
   3  13   4       18.64       20.52      2.35 o 
   4  13   4       17.35       16.12      1.65 o 
   5  13   4       16.26       12.90      1.87 o 
   6  13   4        0.04       -0.62      2.01 o 
  -8  14   4        4.04        7.38      3.43 o 
  -7  14   4       14.30       12.49      2.17 o 
  -6  14   4        0.15        0.69      2.05 o 
  -5  14   4       25.43       29.05      2.17 o 
  -4  14   4        8.30        7.87      1.94 o 
  -3  14   4        2.87        3.91      2.23 o 
  -2  14   4       21.53       21.64      2.31 o 
  -1  14   4       17.37       21.14      2.45 o 
   0  14   4       11.39       11.20      2.91 o 
   1  14   4        8.43        7.59      1.74 o 
   2  14   4        2.42        1.29      1.91 o 
   3  14   4       11.59       10.15      2.34 o 
   4  14   4        0.02        0.24      1.96 o 
   5  14   4        2.20        4.05      3.32 o 
  -6  15   4       27.54       32.19      3.73 o 
  -5  15   4       30.74       38.93      2.49 o 
  -4  15   4        0.40       -0.51      3.07 o 
  -3  15   4        2.31        3.28      2.52 o 
  -2  15   4       22.23       22.97      2.61 o 
  -1  15   4        6.47        7.21      2.44 o 
   0  15   4        0.46        0.01      2.57 o 
   1  15   4       43.42       52.67      2.95 o 
   2  15   4       27.97       32.40      2.32 o 
   3  15   4       23.12       24.23      2.85 o 
  -2  16   4       16.10       12.43      3.65 o 
  -1  16   4        1.08       -0.06      2.98 o 
   0  16   4        4.30        4.13      3.63 o 
 -14   1   5       97.58      102.68      4.51 o 
 -13   1   5       13.35       18.88      2.58 o 
 -12   1   5        4.47        7.92      2.11 o 
 -11   1   5        0.08        0.38      1.06 o 
 -10   1   5       39.55       34.40      1.49 o 
  -9   1   5       10.08        9.85      0.86 o 
  -8   1   5       57.94       56.46      1.58 o 
  -7   1   5        8.44        7.91      0.75 o 
  -6   1   5       13.95       11.71      0.68 o 
  -5   1   5       34.76       35.28      0.84 o 
  -4   1   5       18.33       16.20      0.55 o 
  -3   1   5      741.38      823.34      3.62 o 
  -2   1   5       68.12       77.10      0.87 o 
  -1   1   5        6.61        6.53      0.47 o 
   0   1   5      147.80      143.99      1.50 o 
   1   1   5       96.80      102.59      1.45 o 
   2   1   5       44.22       47.52      0.75 o 
   3   1   5        7.15        5.84      0.53 o 
   4   1   5       74.68       70.16      1.11 o 
   5   1   5      121.60      123.10      2.81 o 
   6   1   5      261.35      260.79      4.91 o 
   7   1   5        1.16        1.33      0.94 o 
   8   1   5       29.69       30.94      1.49 o 
   9   1   5        1.05        1.80      1.27 o 
  10   1   5        4.41        4.47      2.28 o 
  11   1   5       36.59       34.92      3.10 o 
 -14   2   5      157.75      165.63      6.70 o 
 -13   2   5        0.38        2.80      2.37 o 
 -12   2   5       53.12       51.86      1.99 o 
 -11   2   5        0.02        0.54      1.04 o 
 -10   2   5       30.34       33.73      1.79 o 
  -9   2   5       74.80       70.47      1.77 o 
  -8   2   5       21.70       18.48      0.77 o 
  -7   2   5      151.30      144.81      1.74 o 
  -6   2   5       40.29       40.15      1.24 o 
  -5   2   5        7.03        6.32      0.54 o 
  -4   2   5       21.24       20.49      0.53 o 
  -3   2   5       21.58       21.15      0.55 o 
  -2   2   5        0.03        0.53      0.27 o 
  -1   2   5       34.37       39.96      0.57 o 
   0   2   5       23.37       21.89      0.52 o 
   1   2   5      177.27      203.44      2.06 o 
   2   2   5      138.30      147.26      1.88 o 
   3   2   5       11.00        8.73      0.93 o 
   4   2   5        9.80        6.69      0.83 o 
   5   2   5       57.70       56.45      1.79 o 
   6   2   5      265.34      268.31      3.45 o 
   7   2   5        8.58        8.27      1.18 o 
   8   2   5       24.88       27.30      2.52 o 
   9   2   5        3.06        3.68      1.47 o 
  10   2   5        7.83        6.87      1.65 o 
  11   2   5       17.13       21.51      3.21 o 
 -14   3   5        4.14        3.58      3.34 o 
 -13   3   5        5.97        7.25      1.83 o 
 -12   3   5        2.14        4.97      2.25 o 
 -11   3   5       19.83       26.13      2.47 o 
 -10   3   5        8.81       10.26      2.06 o 
  -9   3   5       51.23       46.30      1.96 o 
  -8   3   5      117.99      113.54      2.35 o 
  -7   3   5      318.69      309.43      3.54 o 
  -6   3   5      534.56      557.38      4.05 o 
  -5   3   5       31.04       33.42      0.60 o 
  -4   3   5        7.69        7.15      0.43 o 
  -3   3   5        6.91        5.59      0.45 o 
  -2   3   5       18.96       21.35      0.51 o 
  -1   3   5       44.60       49.24      0.68 o 
   0   3   5      194.63      198.61      1.59 o 
   1   3   5        0.69        0.80      0.54 o 
   2   3   5       42.29       45.05      1.23 o 
   3   3   5        2.95        2.62      0.75 o 
   4   3   5        3.49        3.81      0.81 o 
   5   3   5      178.42      182.81      2.67 o 
   6   3   5       45.50       45.75      1.62 o 
   7   3   5       39.48       36.30      1.40 o 
   8   3   5       22.99       24.06      1.97 o 
   9   3   5       16.39       18.28      1.97 o 
  10   3   5       13.01       15.00      1.91 o 
  11   3   5        4.12        6.18      4.58 o 
 -14   4   5        0.46        1.52      3.79 o 
 -13   4   5       40.40       37.84      2.59 o 
 -12   4   5        0.37        0.80      1.58 o 
 -11   4   5        8.49        7.93      2.14 o 
 -10   4   5       81.48       75.75      5.24 o 
  -9   4   5        0.14       -0.33      1.44 o 
  -8   4   5        0.78        0.23      0.95 o 
  -7   4   5      454.71      457.36      6.46 o 
  -6   4   5        9.63       10.21      0.98 o 
  -5   4   5      122.04      125.73      2.30 o 
  -4   4   5       50.80       55.82      0.92 o 
  -3   4   5        0.75        1.30      0.46 o 
  -2   4   5      201.85      214.43      2.66 o 
  -1   4   5       72.38       77.12      1.30 o 
   0   4   5      203.31      193.64      1.71 o 
   1   4   5        2.22        1.90      0.50 o 
   2   4   5       31.37       32.40      1.03 o 
   3   4   5      114.26      122.86      2.42 o 
   4   4   5       18.97       13.37      1.03 o 
   5   4   5       55.13       47.53      1.61 o 
   6   4   5       15.56       13.58      1.25 o 
   7   4   5        1.63        0.76      1.15 o 
   8   4   5       17.70       15.68      1.52 o 
   9   4   5        9.81        9.88      1.88 o 
  10   4   5        4.13        1.05      1.90 o 
  11   4   5        0.10       -0.81      4.53 o 
 -14   5   5       18.65       23.30      4.17 o 
 -13   5   5        1.01        0.19      1.95 o 
 -12   5   5        2.78        3.66      1.58 o 
 -11   5   5        6.53        7.29      1.93 o 
 -10   5   5        3.40        3.75      1.92 o 
  -9   5   5        1.09       -0.17      1.66 o 
  -8   5   5        3.26        3.93      1.66 o 
  -7   5   5       17.21       15.43      1.13 o 
  -6   5   5        0.56        0.74      1.11 o 
  -5   5   5       63.60       54.18      1.42 o 
  -4   5   5       15.63       17.35      0.90 o 
  -3   5   5        0.51        0.18      0.61 o 
  -2   5   5      111.92      130.56      1.32 o 
  -1   5   5      803.80      858.51      3.90 o 
   0   5   5       25.38       21.57      0.74 o 
   1   5   5       14.35       14.01      0.99 o 
   2   5   5       46.12       41.29      1.03 o 
   3   5   5       20.55       19.70      1.15 o 
   4   5   5      301.26      268.11      2.54 o 
   5   5   5        7.17        8.80      1.18 o 
   6   5   5        0.40        0.24      1.08 o 
   7   5   5        1.95        0.46      1.14 o 
   8   5   5        4.29        4.34      1.64 o 
   9   5   5       22.23       26.76      2.27 o 
  10   5   5        7.51       10.11      2.48 o 
 -14   6   5       13.53       15.44      4.07 o 
 -13   6   5        0.01        1.11      1.84 o 
 -12   6   5        4.18        7.05      1.96 o 
 -11   6   5       53.46       49.79      2.65 o 
 -10   6   5        0.02       -0.31      1.48 o 
  -9   6   5       49.77       45.60      2.21 o 
  -8   6   5       50.52       53.43      3.06 o 
  -7   6   5       26.74       22.61      1.97 o 
  -6   6   5        0.75        1.43      0.97 o 
  -5   6   5      249.65      245.45      3.61 o 
  -4   6   5        7.78        4.37      0.86 o 
  -3   6   5        1.67        2.91      0.69 o 
  -2   6   5      247.99      261.39      2.61 o 
  -1   6   5      442.51      487.97      3.66 o 
   0   6   5       14.19       12.79      0.70 o 
   1   6   5        8.90        8.33      0.72 o 
   2   6   5      141.45      142.75      1.67 o 
   3   6   5        3.55        3.50      0.68 o 
   4   6   5        0.65        2.82      0.98 o 
   5   6   5        0.40        0.69      1.04 o 
   6   6   5        0.50        1.50      1.11 o 
   7   6   5        0.35        1.47      1.27 o 
   8   6   5        0.17        1.14      1.44 o 
   9   6   5        3.24        3.20      1.57 o 
  10   6   5        8.88        7.34      5.85 o 
 -13   7   5       53.18       54.34      3.00 o 
 -12   7   5       22.13       24.31      2.97 o 
 -11   7   5        2.91        3.09      2.30 o 
 -10   7   5       37.98       34.75      2.91 o 
  -9   7   5       23.88       23.64      2.34 o 
  -8   7   5      162.45      150.65      3.97 o 
  -7   7   5        4.16        2.66      1.29 o 
  -6   7   5        0.79        0.86      1.05 o 
  -5   7   5       59.93       46.36      1.53 o 
  -4   7   5       36.96       24.35      1.21 o 
  -3   7   5       68.12       57.10      1.54 o 
  -2   7   5      214.13      225.02      2.04 o 
  -1   7   5       68.34       69.31      1.31 o 
   0   7   5      359.43      352.73      2.26 o 
   1   7   5       18.53       17.48      0.83 o 
   2   7   5        4.95        6.15      0.68 o 
   3   7   5       11.39       10.27      0.83 o 
   4   7   5       16.07       13.62      1.04 o 
   5   7   5        3.23        2.40      1.11 o 
   6   7   5       30.40       30.49      1.75 o 
   7   7   5      128.34      131.41      3.71 o 
   8   7   5        6.68        4.41      1.58 o 
   9   7   5       10.99       12.34      1.91 o 
 -12   8   5        0.67        1.30      2.73 o 
 -11   8   5       13.68       12.26      2.49 o 
 -10   8   5        6.42        6.07      3.81 o 
  -9   8   5        1.88        1.71      2.11 o 
  -8   8   5        1.84        0.59      1.86 o 
  -7   8   5       27.93       26.54      1.80 o 
  -6   8   5       19.62       18.27      1.42 o 
  -5   8   5        0.06       -0.05      1.05 o 
  -4   8   5      102.52       95.84      1.97 o 
  -3   8   5      124.30      132.52      2.60 o 
  -2   8   5       82.08       79.88      1.27 o 
  -1   8   5        0.13        0.21      0.55 o 
   0   8   5      102.78       98.83      1.25 o 
   1   8   5        9.20        6.91      0.68 o 
   2   8   5       14.22       14.73      0.80 o 
   3   8   5       51.03       46.28      1.55 o 
   4   8   5        0.91        0.04      1.08 o 
   5   8   5        7.60        7.29      1.39 o 
   6   8   5        5.04        6.41      1.37 o 
   7   8   5       10.54       14.28      1.72 o 
   8   8   5        5.84        9.52      1.77 o 
   9   8   5        0.86        2.37      1.90 o 
 -12   9   5        7.37        8.46      3.27 o 
 -11   9   5        2.73        2.46      2.84 o 
 -10   9   5        5.56        5.96      3.41 o 
  -9   9   5       10.54        9.79      2.27 o 
  -8   9   5        0.89        0.44      1.59 o 
  -7   9   5        0.25       -0.59      1.27 o 
  -6   9   5       44.86       41.95      1.75 o 
  -5   9   5       42.15       41.92      1.69 o 
  -4   9   5      100.50       91.09      2.11 o 
  -3   9   5        3.91        3.35      0.79 o 
  -2   9   5       16.04       16.33      0.83 o 
  -1   9   5        0.04        0.65      0.74 o 
   0   9   5        1.53        1.17      0.62 o 
   1   9   5        0.14        0.27      0.67 o 
   2   9   5       39.18       38.35      1.27 o 
   3   9   5       25.95       26.72      1.19 o 
   4   9   5       23.56       23.51      1.59 o 
   5   9   5        6.41        8.10      1.29 o 
   6   9   5        0.00        0.40      1.41 o 
   7   9   5      158.71      160.75      3.50 o 
   8   9   5        3.80        4.36      1.89 o 
   9   9   5        1.62       -2.66      4.50 o 
 -11  10   5        0.01        1.18      2.91 o 
 -10  10   5       23.58       21.85      2.70 o 
  -9  10   5      173.04      185.30      5.06 o 
  -8  10   5       80.47       82.11      2.83 o 
  -7  10   5       25.04       26.47      1.83 o 
  -6  10   5        3.93        4.21      1.33 o 
  -5  10   5       15.51       17.24      1.47 o 
  -4  10   5       15.61       15.29      1.14 o 
  -3  10   5        0.92        1.70      0.86 o 
  -2  10   5        0.60        0.07      0.88 o 
  -1  10   5        0.00       -0.30      0.87 o 
   0  10   5        9.85       11.06      1.14 o 
   1  10   5        1.12        2.49      0.93 o 
   2  10   5       26.44       28.14      1.23 o 
   3  10   5       25.83       30.37      1.53 o 
   4  10   5       12.30       13.07      1.59 o 
   5  10   5       63.29       67.77      2.14 o 
   6  10   5        5.33        6.00      1.62 o 
   7  10   5        3.13        5.56      1.86 o 
   8  10   5        5.37        7.01      2.29 o 
 -10  11   5        1.69        3.44      2.74 o 
  -9  11   5        0.96        4.16      2.20 o 
  -8  11   5       21.55       18.20      1.95 o 
  -7  11   5        5.64        3.31      1.59 o 
  -6  11   5       13.67       12.14      1.57 o 
  -5  11   5        3.93        5.87      1.38 o 
  -4  11   5        0.52        1.12      1.22 o 
  -3  11   5        0.00        0.71      1.08 o 
  -2  11   5       18.57       20.06      1.23 o 
  -1  11   5       39.11       39.74      1.43 o 
   0  11   5        0.29        0.05      1.06 o 
   1  11   5        4.99        6.00      1.20 o 
   2  11   5       23.01       23.99      2.02 o 
   3  11   5       16.58       19.49      1.57 o 
   4  11   5       11.99        9.82      1.45 o 
   5  11   5       49.96       48.17      2.05 o 
   6  11   5        8.46        8.17      1.77 o 
   7  11   5       41.01       40.24      2.69 o 
 -10  12   5       14.16       17.57      4.56 o 
  -9  12   5        0.31       -0.83      2.20 o 
  -8  12   5        5.95        5.57      2.03 o 
  -7  12   5        0.01       -0.61      1.81 o 
  -6  12   5       49.87       55.15      2.28 o 
  -5  12   5       21.10       23.94      1.75 o 
  -4  12   5        0.54        0.46      1.62 o 
  -3  12   5       19.12       20.31      1.81 o 
  -2  12   5       21.81       23.97      1.36 o 
  -1  12   5       11.20       12.02      1.35 o 
   0  12   5      100.88      106.09      2.29 o 
   1  12   5        1.63       -0.54      1.49 o 
   2  12   5        0.00       -0.13      1.77 o 
   3  12   5       13.86       17.05      2.87 o 
   4  12   5       68.27       67.91      2.47 o 
   5  12   5        3.20        1.81      1.90 o 
   6  12   5        2.00        0.54      2.08 o 
  -9  13   5        0.33       -1.28      3.41 o 
  -8  13   5        0.35        1.22      2.32 o 
  -7  13   5       29.19       32.88      2.23 o 
  -6  13   5       94.23      105.63      3.52 o 
  -5  13   5       28.87       32.60      2.19 o 
  -4  13   5       20.26       21.02      1.91 o 
  -3  13   5        3.09        3.96      1.85 o 
  -2  13   5        0.16        0.93      1.79 o 
  -1  13   5       20.26       23.81      1.58 o 
   0  13   5       19.83       20.03      1.82 o 
   1  13   5        1.37        1.69      1.73 o 
   2  13   5        0.17        0.87      1.83 o 
   3  13   5        2.42        1.97      2.23 o 
   4  13   5        0.66        3.10      2.32 o 
   5  13   5        5.17        3.87      3.35 o 
  -7  14   5        1.01        1.07      5.18 o 
  -6  14   5       15.32       19.43      2.83 o 
  -5  14   5       35.75       40.85      2.50 o 
  -4  14   5        2.10        0.10      2.18 o 
  -3  14   5        1.71        0.07      2.03 o 
  -2  14   5       46.30       56.56      2.37 o 
  -1  14   5        2.68        3.94      2.29 o 
   0  14   5        6.53        6.34      2.44 o 
   1  14   5        0.52        0.52      2.06 o 
   2  14   5        0.10       -0.60      2.13 o 
   3  14   5        0.58       -0.35      2.33 o 
   4  14   5       14.26       17.35      5.39 o 
  -5  15   5        0.08       -1.45      3.72 o 
  -4  15   5        2.70        0.26      2.99 o 
  -3  15   5       47.61       48.09      2.44 o 
  -2  15   5       10.46        7.87      2.80 o 
  -1  15   5        0.07        1.25      3.49 o 
   0  15   5        0.00       -0.44      2.80 o 
   1  15   5        0.38       -1.24      3.03 o 
   2  15   5        4.25        5.41      2.60 o 
 -14   0   6      326.75      356.91     10.56 o 
 -13   0   6       27.51       31.45      4.44 o 
 -12   0   6       15.72       15.61      3.55 o 
 -11   0   6        0.06        1.69      1.71 o 
 -10   0   6        4.93        3.88      1.48 o 
  -9   0   6        1.09        1.53      1.11 o 
  -8   0   6      666.68      668.17      5.17 o 
  -7   0   6      346.69      346.63      3.64 o 
  -6   0   6       98.05      102.72      2.06 o 
  -5   0   6       10.16        8.93      1.02 o 
  -4   0   6        3.52        2.58      0.61 o 
  -3   0   6       38.99       45.62      1.71 o 
  -2   0   6      142.36      155.39      1.88 o 
  -1   0   6       15.52       17.43      0.97 o 
   0   0   6       13.87       17.13      0.91 o 
   1   0   6      219.75      241.31      3.26 o 
   2   0   6        0.51        0.99      1.43 o 
   3   0   6        0.80        0.62      1.42 o 
   4   0   6        1.38        0.07      1.53 o 
   5   0   6        6.73        6.40      1.63 o 
   6   0   6      108.54      107.51      5.48 o 
   7   0   6        0.37        1.47      1.74 o 
   8   0   6        0.79        1.07      2.03 o 
   9   0   6       49.93       49.96      4.37 o 
  10   0   6        6.98       10.46      3.55 o 
 -14   1   6       10.39       16.40      3.07 o 
 -13   1   6        0.00       -1.08      2.36 o 
 -12   1   6       10.40       10.83      2.43 o 
 -11   1   6       18.58       19.85      1.76 o 
 -10   1   6       10.12        9.51      1.18 o 
  -9   1   6        1.86        1.33      0.95 o 
  -8   1   6       22.49       21.91      0.97 o 
  -7   1   6      242.02      243.89      2.18 o 
  -6   1   6       24.83       23.82      0.88 o 
  -5   1   6      178.60      185.25      1.80 o 
  -4   1   6      157.95      168.86      1.33 o 
  -3   1   6      259.95      287.13      2.00 o 
  -2   1   6       38.14       32.25      0.78 o 
  -1   1   6       23.41       26.00      0.73 o 
   0   1   6       17.64       16.42      0.63 o 
   1   1   6      228.08      238.50      2.48 o 
   2   1   6      174.91      182.56      2.32 o 
   3   1   6       56.19       55.33      1.35 o 
   4   1   6       41.70       40.27      1.71 o 
   5   1   6       48.60       50.19      2.25 o 
   6   1   6       39.31       35.20      1.99 o 
   7   1   6        0.10       -0.29      1.16 o 
   8   1   6        5.81        3.73      1.44 o 
   9   1   6        2.72        4.24      2.03 o 
  10   1   6       26.96       32.49      3.36 o 
 -14   2   6       24.67       31.06      4.97 o 
 -13   2   6        0.31        0.21      2.68 o 
 -12   2   6       42.04       48.54      2.42 o 
 -11   2   6        8.18        5.20      1.58 o 
 -10   2   6       93.87       83.17      2.12 o 
  -9   2   6        6.52        6.46      1.05 o 
  -8   2   6       39.23       39.82      1.36 o 
  -7   2   6      241.70      239.07      3.48 o 
  -6   2   6       88.50       84.50      1.30 o 
  -5   2   6        6.94        8.93      0.68 o 
  -4   2   6        0.96        0.36      0.40 o 
  -3   2   6        0.48        0.76      0.49 o 
  -2   2   6        4.55        4.14      0.53 o 
  -1   2   6       15.15       14.62      0.63 o 
   0   2   6       12.35       14.89      0.61 o 
   1   2   6       21.84       18.83      1.14 o 
   2   2   6      103.66      104.11      2.11 o 
   3   2   6        3.00        2.99      0.85 o 
   4   2   6      126.81      122.02      2.33 o 
   5   2   6        8.52        8.28      2.76 o 
   6   2   6        3.48        0.53      1.92 o 
   7   2   6        4.81        3.48      1.29 o 
   8   2   6       26.39       27.70      2.18 o 
   9   2   6        8.80        9.16      1.98 o 
 -13   3   6        7.02        7.73      2.54 o 
 -12   3   6        5.80        6.47      1.51 o 
 -11   3   6       64.98       61.48      2.64 o 
 -10   3   6       84.89       85.81      2.71 o 
  -9   3   6       14.22       13.19      1.23 o 
  -8   3   6        0.01       -0.22      0.87 o 
  -7   3   6      167.59      166.32      2.24 o 
  -6   3   6       65.39       66.41      1.51 o 
  -5   3   6       66.36       58.07      1.46 o 
  -4   3   6       27.43       25.55      0.77 o 
  -3   3   6       56.49       60.63      0.83 o 
  -2   3   6        0.35       -0.18      0.36 o 
  -1   3   6        6.21        6.22      0.67 o 
   0   3   6        0.63        0.80      0.49 o 
   1   3   6       11.20        8.91      0.95 o 
   2   3   6      201.00      197.82      2.74 o 
   3   3   6       64.07       59.21      1.78 o 
   4   3   6       74.91       63.90      1.67 o 
   5   3   6      215.63      217.79      3.31 o 
   6   3   6        8.28        7.45      1.74 o 
   7   3   6       11.84       10.15      1.73 o 
   8   3   6       32.97       33.85      3.00 o 
   9   3   6       12.27       13.27      1.82 o 
  10   3   6        5.04        2.32      4.45 o 
 -13   4   6        0.24       -0.62      2.66 o 
 -12   4   6        4.86        2.52      1.90 o 
 -11   4   6       54.67       58.06      2.51 o 
 -10   4   6        0.09        0.60      1.99 o 
  -9   4   6      116.91      115.96      4.80 o 
  -8   4   6        1.13        0.68      0.90 o 
  -7   4   6       51.22       46.42      1.58 o 
  -6   4   6       28.55       28.35      1.17 o 
  -5   4   6       95.62       89.72      1.64 o 
  -4   4   6        0.78        0.47      0.51 o 
  -3   4   6        1.63        2.13      0.47 o 
  -2   4   6       97.56      110.13      1.15 o 
  -1   4   6      387.91      421.52      3.50 o 
   0   4   6      236.85      240.45      2.06 o 
   1   4   6       25.40       24.99      1.18 o 
   2   4   6        2.14        2.40      0.83 o 
   3   4   6        1.34        2.46      0.83 o 
   4   4   6        2.23        2.18      0.99 o 
   5   4   6       92.26       94.63      2.50 o 
   6   4   6       92.44       92.30      2.35 o 
   7   4   6       13.74       10.55      1.71 o 
   8   4   6        4.80        4.94      1.77 o 
   9   4   6       10.69       10.03      2.16 o 
  10   4   6        5.56        6.95      4.91 o 
 -13   5   6        2.03        2.04      1.87 o 
 -12   5   6        2.08        3.06      1.98 o 
 -11   5   6        6.26        4.59      2.18 o 
 -10   5   6        0.93        4.74      2.06 o 
  -9   5   6        2.78        2.45      1.47 o 
  -8   5   6        0.70        0.57      0.88 o 
  -7   5   6       15.07       12.45      1.03 o 
  -6   5   6       20.28       21.29      1.23 o 
  -5   5   6       49.24       49.66      1.77 o 
  -4   5   6       68.13       62.67      1.78 o 
  -3   5   6       74.51       80.00      1.32 o 
  -2   5   6      807.83      864.74      5.50 o 
  -1   5   6        0.12        0.52      0.66 o 
   0   5   6      609.03      628.88      3.78 o 
   1   5   6        0.35       -0.38      0.67 o 
   2   5   6        0.01       -0.55      0.82 o 
   3   5   6        0.60        1.39      0.91 o 
   4   5   6       15.73       13.26      1.06 o 
   5   5   6       54.03       46.68      1.82 o 
   6   5   6        6.46        3.80      1.27 o 
   7   5   6        3.47        1.61      1.66 o 
   8   5   6        0.03       -0.29      1.91 o 
   9   5   6        0.22       -1.96      2.20 o 
 -13   6   6        9.87        8.29      2.01 o 
 -12   6   6        5.81        3.86      2.05 o 
 -11   6   6       11.35       10.64      2.05 o 
 -10   6   6        1.45        2.30      1.73 o 
  -9   6   6        0.19       -0.29      1.70 o 
  -8   6   6       15.77       16.87      1.69 o 
  -7   6   6       53.94       51.99      1.95 o 
  -6   6   6      132.68      130.31      2.42 o 
  -5   6   6       35.07       34.34      1.23 o 
  -4   6   6        7.95        8.93      0.85 o 
  -3   6   6        0.58        1.68      0.76 o 
  -2   6   6        0.02        1.62      0.74 o 
  -1   6   6      412.32      418.73      3.51 o 
   0   6   6       83.25       76.74      1.25 o 
   1   6   6       25.71       22.98      0.94 o 
   2   6   6        2.76        1.80      0.75 o 
   3   6   6       15.39       16.39      1.16 o 
   4   6   6        3.19        2.13      0.88 o 
   5   6   6        1.25        1.32      1.22 o 
   6   6   6        0.08       -0.16      1.31 o 
   7   6   6       25.97       30.34      1.98 o 
   8   6   6        1.05        1.26      2.31 o 
   9   6   6       16.21       12.04      4.51 o 
 -13   7   6        7.08        7.94      4.00 o 
 -12   7   6        4.23        5.52      2.73 o 
 -11   7   6        0.32       -0.30      2.48 o 
 -10   7   6        5.92        4.01      3.29 o 
  -9   7   6       58.42       59.29      2.59 o 
  -8   7   6        0.01        0.11      1.43 o 
  -7   7   6        0.53        1.01      1.28 o 
  -6   7   6        0.65        0.33      1.01 o 
  -5   7   6       39.69       35.99      1.34 o 
  -4   7   6       25.97       22.40      1.07 o 
  -3   7   6       42.48       41.99      1.11 o 
  -2   7   6       80.73       83.58      1.49 o 
  -1   7   6        7.42        6.30      0.77 o 
   0   7   6       57.19       53.37      1.04 o 
   1   7   6        2.23        1.60      0.71 o 
   2   7   6       75.80       76.92      1.47 o 
   3   7   6       65.02       61.35      1.40 o 
   4   7   6        0.40        0.25      0.98 o 
   5   7   6       21.68       21.66      1.55 o 
   6   7   6        9.23        9.17      1.58 o 
   7   7   6       23.97       27.56      1.93 o 
   8   7   6       10.69       12.40      2.13 o 
 -12   8   6        7.43        5.83      3.48 o 
 -11   8   6       10.58       11.89      2.59 o 
 -10   8   6        0.12        0.92      2.18 o 
  -9   8   6      243.03      255.05      4.63 o 
  -8   8   6       11.87       14.16      1.92 o 
  -7   8   6        0.16        1.04      1.27 o 
  -6   8   6        1.51        1.16      1.12 o 
  -5   8   6        0.28        0.59      0.99 o 
  -4   8   6       21.35       17.80      1.12 o 
  -3   8   6       13.66       11.37      1.13 o 
  -2   8   6       26.39       29.54      1.16 o 
  -1   8   6       68.98       61.70      1.24 o 
   0   8   6        2.39        2.40      0.68 o 
   1   8   6        0.80        0.73      0.76 o 
   2   8   6        0.32        1.15      0.76 o 
   3   8   6        5.51        4.74      0.97 o 
   4   8   6        0.13       -0.74      1.87 o 
   5   8   6        0.07       -1.42      1.42 o 
   6   8   6        0.00        0.74      1.53 o 
   7   8   6       81.49       86.45      3.31 o 
   8   8   6       10.79       10.06      2.63 o 
 -11   9   6        6.96        8.21      2.76 o 
 -10   9   6        1.87        2.40      2.03 o 
  -9   9   6      138.51      134.44      4.79 o 
  -8   9   6      102.68       95.74      3.07 o 
  -7   9   6       21.90       19.91      1.62 o 
  -6   9   6        5.38        4.93      1.29 o 
  -5   9   6        1.58        0.98      1.03 o 
  -4   9   6       13.40       10.09      1.16 o 
  -3   9   6        0.00       -0.37      0.96 o 
  -2   9   6        9.79        9.84      0.99 o 
  -1   9   6       19.23       20.61      1.00 o 
   0   9   6        2.46        3.19      0.87 o 
   1   9   6        8.45        8.72      0.84 o 
   2   9   6       25.90       26.16      1.28 o 
   3   9   6       51.98       55.61      1.80 o 
   4   9   6       24.39       24.54      1.55 o 
   5   9   6       28.70       32.56      2.02 o 
   6   9   6       40.20       41.15      2.16 o 
   7   9   6      102.23      110.15      3.19 o 
 -11  10   6        0.13        2.96      3.94 o 
 -10  10   6        4.60        3.15      2.35 o 
  -9  10   6        9.63       11.39      2.26 o 
  -8  10   6       25.76       21.17      1.96 o 
  -7  10   6       18.88       21.64      1.93 o 
  -6  10   6       32.34       36.03      1.82 o 
  -5  10   6        5.04        3.67      1.36 o 
  -4  10   6        0.80        1.61      1.15 o 
  -3  10   6        0.41        0.22      1.12 o 
  -2  10   6        0.61        0.40      1.16 o 
  -1  10   6       68.67       68.70      1.70 o 
   0  10   6       55.68       55.27      1.74 o 
   1  10   6        4.74        4.26      1.16 o 
   2  10   6        0.06        0.43      1.70 o 
   3  10   6        9.69       10.41      1.36 o 
   4  10   6        0.01       -0.80      1.41 o 
   5  10   6        6.47        6.90      1.64 o 
   6  10   6        5.46        7.64      1.81 o 
   7  10   6        0.29       -0.89      2.98 o 
 -10  11   6        0.14       -0.75      4.34 o 
  -9  11   6        4.44        4.55      2.46 o 
  -8  11   6        1.23        3.09      1.95 o 
  -7  11   6       17.27       19.31      1.91 o 
  -6  11   6       11.38       13.77      2.18 o 
  -5  11   6       60.13       63.00      2.31 o 
  -4  11   6        8.04        6.12      1.38 o 
  -3  11   6       13.52       14.63      1.20 o 
  -2  11   6       31.91       38.40      1.51 o 
  -1  11   6        0.17       -0.07      1.23 o 
   0  11   6       28.74       30.42      1.52 o 
   1  11   6        5.91        4.99      1.35 o 
   2  11   6        6.39        6.78      1.94 o 
   3  11   6       12.64       11.27      1.79 o 
   4  11   6        0.83        0.55      2.12 o 
   5  11   6        8.18       10.45      1.89 o 
   6  11   6        0.76        0.78      2.73 o 
  -9  12   6        5.42        6.96      4.21 o 
  -8  12   6        0.03       -1.37      2.70 o 
  -7  12   6        0.31        0.62      2.59 o 
  -6  12   6        0.06        1.16      2.22 o 
  -5  12   6       12.63       10.88      1.66 o 
  -4  12   6       71.81       70.60      2.18 o 
  -3  12   6        1.84       -0.21      1.48 o 
  -2  12   6       23.24       29.22      1.48 o 
  -1  12   6        0.33        0.38      1.45 o 
   0  12   6        7.20        7.58      1.50 o 
   1  12   6       13.27       17.01      2.05 o 
   2  12   6        4.95        6.44      2.07 o 
   3  12   6        2.51        7.69      2.88 o 
   4  12   6        9.74        9.18      2.77 o 
  -7  13   6        0.85       -1.18      4.73 o 
  -6  13   6       23.61       24.60      2.76 o 
  -5  13   6        3.54        5.15      1.87 o 
  -4  13   6        0.02        0.08      1.78 o 
  -3  13   6        2.31        3.80      1.68 o 
  -2  13   6        3.38        3.23      2.13 o 
  -1  13   6        0.68        2.52      1.85 o 
   0  13   6        7.02        9.27      2.12 o 
   1  13   6       16.07       20.03      2.83 o 
   2  13   6        0.01        0.03      2.78 o 
   3  13   6       36.90       39.64      3.37 o 
  -5  14   6        6.60       13.46      3.13 o 
  -4  14   6        3.07        1.86      2.30 o 
  -3  14   6       21.30       23.70      2.57 o 
  -2  14   6        3.17       -0.62      2.95 o 
  -1  14   6        9.72       14.21      4.82 o 
   0  14   6        7.71        8.79      4.46 o 
   1  14   6       15.80       19.68      3.68 o 
   2  14   6       20.42       19.06      4.37 o 
 -13   1   7       33.59       34.41      3.48 o 
 -12   1   7       13.11       13.95      2.81 o 
 -11   1   7       24.57       26.15      2.36 o 
 -10   1   7        0.04        0.94      1.28 o 
  -9   1   7       33.21       32.53      1.40 o 
  -8   1   7       71.93       67.53      1.68 o 
  -7   1   7       32.04       30.59      1.10 o 
  -6   1   7        1.88        2.51      0.75 o 
  -5   1   7       23.81       25.25      1.11 o 
  -4   1   7       77.36       75.71      1.12 o 
  -3   1   7       97.39       98.90      1.74 o 
  -2   1   7        1.23        1.76      0.55 o 
  -1   1   7       99.92      105.05      1.35 o 
   0   1   7        8.41        8.53      0.76 o 
   1   1   7       82.82       82.10      1.75 o 
   2   1   7       10.73       10.06      1.30 o 
   3   1   7       26.41       23.68      1.51 o 
   4   1   7        1.71        1.01      1.25 o 
   5   1   7       50.91       47.11      2.37 o 
   6   1   7        1.11        1.47      1.69 o 
   7   1   7       24.43       27.47      1.82 o 
   8   1   7       34.51       35.88      2.52 o 
 -13   2   7        6.26       10.51      2.90 o 
 -12   2   7        1.49        2.14      1.95 o 
 -11   2   7       26.15       27.98      2.05 o 
 -10   2   7       30.45       28.71      1.43 o 
  -9   2   7        0.00        0.88      1.05 o 
  -8   2   7      279.63      275.64      3.01 o 
  -7   2   7      231.85      232.00      2.72 o 
  -6   2   7        0.23       -0.13      0.83 o 
  -5   2   7       13.67       15.74      0.84 o 
  -4   2   7       27.70       31.09      0.85 o 
  -3   2   7       74.92       79.24      1.21 o 
  -2   2   7        8.65        8.69      0.67 o 
  -1   2   7      101.35      107.83      1.31 o 
   0   2   7       49.35       47.20      1.51 o 
   1   2   7        7.95        8.05      1.02 o 
   2   2   7        1.75        1.76      1.03 o 
   3   2   7        0.68        0.23      1.14 o 
   4   2   7       39.38       39.05      1.81 o 
   5   2   7       29.62       28.38      2.07 o 
   6   2   7        3.09        3.18      1.61 o 
   7   2   7        2.73        2.18      1.76 o 
   8   2   7        0.00       -0.44      1.95 o 
   9   2   7        2.25       11.32      4.42 o 
 -13   3   7        1.46        1.31      2.47 o 
 -12   3   7        1.73       -0.07      1.80 o 
 -11   3   7        2.64        2.86      1.51 o 
 -10   3   7        2.35        1.62      1.25 o 
  -9   3   7        3.09        2.38      1.11 o 
  -8   3   7        0.33        0.37      1.01 o 
  -7   3   7       34.82       33.46      1.71 o 
  -6   3   7        0.04        0.14      0.93 o 
  -5   3   7       26.97       26.66      1.16 o 
  -4   3   7       15.16       15.11      0.72 o 
  -3   3   7        5.93        5.21      0.62 o 
  -2   3   7        0.97        1.10      0.63 o 
  -1   3   7      237.38      244.89      2.42 o 
   0   3   7       90.78       89.86      1.67 o 
   1   3   7       33.61       32.32      1.57 o 
   2   3   7        3.67        2.95      1.21 o 
   3   3   7        0.21       -0.39      1.47 o 
   4   3   7       84.67       83.48      3.13 o 
   5   3   7      140.11      119.85      5.80 o 
   6   3   7       78.02       68.03      2.86 o 
   7   3   7        2.57        5.47      1.81 o 
   8   3   7        0.23       -1.01      2.02 o 
   9   3   7        1.08        8.39      4.54 o 
 -13   4   7        3.64        2.20      2.47 o 
 -12   4   7        8.94        6.29      2.07 o 
 -11   4   7        3.23        3.21      1.59 o 
 -10   4   7        7.19        7.02      1.45 o 
  -9   4   7       30.07       29.46      1.69 o 
  -8   4   7        2.17        1.99      0.93 o 
  -7   4   7       50.88       49.18      1.57 o 
  -6   4   7       11.79       11.16      1.05 o 
  -5   4   7       57.50       52.31      1.46 o 
  -4   4   7       12.97       11.55      1.00 o 
  -3   4   7       13.94       13.22      0.79 o 
  -2   4   7       24.77       25.65      1.40 o 
  -1   4   7       23.44       23.41      1.27 o 
   0   4   7       11.68       11.29      1.07 o 
   1   4   7       53.16       46.36      1.71 o 
   2   4   7       68.49       64.30      2.00 o 
   3   4   7       52.38       46.92      2.08 o 
   4   4   7        0.26        0.31      1.25 o 
   5   4   7       52.99       50.61      6.23 o 
   6   4   7       18.53       16.09      2.62 o 
   7   4   7        9.78        8.02      2.33 o 
   8   4   7        1.24       -0.28      2.10 o 
 -13   5   7        5.36        7.02      3.08 o 
 -12   5   7        2.04        0.54      1.66 o 
 -11   5   7       24.97       20.97      1.69 o 
 -10   5   7       49.26       47.04      1.95 o 
  -9   5   7        0.48        0.84      1.24 o 
  -8   5   7        0.02        0.34      1.02 o 
  -7   5   7        0.75        1.05      0.98 o 
  -6   5   7      233.55      233.45      3.15 o 
  -5   5   7       58.27       47.55      1.63 o 
  -4   5   7       34.77       30.96      1.38 o 
  -3   5   7        1.40        2.27      1.11 o 
  -2   5   7       28.91       26.05      1.46 o 
  -1   5   7       99.16       98.92      1.86 o 
   0   5   7       14.75       11.97      1.06 o 
   1   5   7        0.15       -0.03      1.07 o 
   2   5   7        1.91        3.45      1.19 o 
   3   5   7       13.97       13.70      1.48 o 
   4   5   7        0.84        1.52      1.27 o 
   5   5   7        8.87       12.88      2.21 o 
   6   5   7       20.07       20.72      2.21 o 
   7   5   7       32.30       31.28      2.42 o 
   8   5   7        6.89        5.41      3.10 o 
 -13   6   7       27.85       31.37      3.63 o 
 -12   6   7        0.12        0.56      2.20 o 
 -11   6   7       17.45       16.43      1.89 o 
 -10   6   7        1.09        0.67      1.58 o 
  -9   6   7        1.07        0.12      1.32 o 
  -8   6   7       16.99       15.47      1.44 o 
  -7   6   7        4.87        5.86      1.33 o 
  -6   6   7        1.88        3.80      1.12 o 
  -5   6   7       13.74       10.38      1.18 o 
  -4   6   7      100.21       99.27      2.08 o 
  -3   6   7        0.92        0.75      1.45 o 
  -2   6   7       16.57       17.18      1.27 o 
  -1   6   7      106.59      104.05      2.22 o 
   0   6   7       35.72       32.83      1.36 o 
   1   6   7        1.10        0.79      1.12 o 
   2   6   7        0.99        1.38      1.21 o 
   3   6   7       13.46       14.32      1.29 o 
   4   6   7        0.86        0.46      1.19 o 
   5   6   7       14.37       12.56      1.62 o 
   6   6   7       52.35       53.32      2.80 o 
   7   6   7       22.58       29.17      2.36 o 
 -12   7   7       20.48       22.46      2.52 o 
 -11   7   7        0.08        1.64      1.87 o 
 -10   7   7        3.63        3.46      1.64 o 
  -9   7   7       38.96       41.70      2.23 o 
  -8   7   7        6.27        6.48      1.45 o 
  -7   7   7        0.54        1.11      1.31 o 
  -6   7   7        0.77        1.73      1.19 o 
  -5   7   7       12.74       13.82      1.32 o 
  -4   7   7       24.54       22.67      1.72 o 
  -3   7   7       37.32       34.94      2.10 o 
  -2   7   7      422.40      435.70      3.92 o 
  -1   7   7       28.22       26.32      1.30 o 
   0   7   7        2.76        0.87      0.99 o 
   1   7   7        1.76        2.79      1.14 o 
   2   7   7        0.06        0.13      0.99 o 
   3   7   7       55.81       55.56      2.04 o 
   4   7   7        0.03        0.04      1.33 o 
   5   7   7       39.54       40.28      2.64 o 
   6   7   7       60.09       65.33      2.97 o 
   7   7   7       43.45       38.11      2.74 o 
 -11   8   7        0.82        1.97      2.02 o 
 -10   8   7        0.45       -1.23      1.77 o 
  -9   8   7        0.11        1.15      1.69 o 
  -8   8   7       21.01       18.03      1.74 o 
  -7   8   7        1.99        3.07      1.40 o 
  -6   8   7       13.10       11.10      1.41 o 
  -5   8   7        2.61        3.74      1.54 o 
  -4   8   7        6.12        3.01      1.68 o 
  -3   8   7        4.32        2.57      1.26 o 
  -2   8   7      103.67       96.27      2.37 o 
  -1   8   7        4.64        4.93      1.09 o 
   0   8   7       17.06       18.41      1.36 o 
   1   8   7       19.66       20.53      1.40 o 
   2   8   7       20.37       21.68      1.21 o 
   3   8   7        1.08        0.65      1.24 o 
   4   8   7       12.03       15.19      1.59 o 
   5   8   7        2.76        2.64      1.56 o 
   6   8   7        6.33        6.44      2.11 o 
   7   8   7        0.00       -1.54      4.13 o 
 -11   9   7       19.48       18.97      3.25 o 
 -10   9   7        2.60        3.79      2.02 o 
  -9   9   7       57.67       61.37      2.53 o 
  -8   9   7        4.27        5.30      1.66 o 
  -7   9   7        0.09       -0.42      1.44 o 
  -6   9   7        1.54        2.63      1.70 o 
  -5   9   7        0.59       -0.07      1.63 o 
  -4   9   7        0.43       -0.56      1.42 o 
  -3   9   7        6.97        7.63      1.38 o 
  -2   9   7       58.35       62.63      1.84 o 
  -1   9   7        5.18        5.61      1.25 o 
   0   9   7        0.00        0.70      1.26 o 
   1   9   7        0.41        0.03      1.36 o 
   2   9   7       85.78       82.97      2.55 o 
   3   9   7       19.74       22.31      2.07 o 
   4   9   7        0.07        1.61      1.46 o 
   5   9   7        1.17        0.49      1.70 o 
   6   9   7       13.91       15.69      2.61 o 
 -10  10   7       19.60       23.98      3.34 o 
  -9  10   7        0.55        2.54      2.13 o 
  -8  10   7        0.33        0.77      2.39 o 
  -7  10   7       21.25       23.43      2.32 o 
  -6  10   7       19.45       21.93      2.20 o 
  -5  10   7       50.31       48.87      2.61 o 
  -4  10   7       60.07       59.49      2.69 o 
  -3  10   7        0.09        2.01      1.84 o 
  -2  10   7       33.78       34.12      2.32 o 
  -1  10   7        6.39        8.84      1.79 o 
   0  10   7        1.04       -0.17      2.16 o 
   1  10   7        3.65        4.22      1.56 o 
   2  10   7        0.10       -0.48      1.83 o 
   3  10   7        0.30       -0.06      2.31 o 
   4  10   7        4.14        2.76      1.99 o 
   5  10   7        6.55        7.13      1.88 o 
   6  10   7       15.81       18.44      4.73 o 
  -8  11   7        6.21        4.37      2.51 o 
  -7  11   7       47.07       52.79      3.00 o 
  -6  11   7       60.16       72.04      3.10 o 
  -5  11   7        0.19        1.30      2.04 o 
  -4  11   7        1.22        1.41      1.96 o 
  -3  11   7        2.58        4.35      1.61 o 
  -2  11   7        0.98        0.43      1.56 o 
  -1  11   7       14.83       15.24      1.91 o 
   0  11   7        6.07        6.25      1.92 o 
   1  11   7        0.81       -1.00      2.38 o 
   2  11   7        3.09        0.12      2.61 o 
   3  11   7        0.27       -1.17      2.86 o 
   4  11   7        3.33        3.29      2.65 o 
  -7  12   7        4.01        5.97      2.68 o 
  -6  12   7       70.00       80.84      3.42 o 
  -5  12   7       22.94       22.05      2.51 o 
  -4  12   7        1.27       -0.14      2.14 o 
  -3  12   7        0.03        0.72      2.10 o 
  -2  12   7       29.37       29.89      2.24 o 
  -1  12   7        1.39        2.35      2.09 o 
   0  12   7        3.48        6.52      2.75 o 
   1  12   7        0.94        0.69      2.80 o 
   2  12   7       10.71        8.26      2.99 o 
   3  12   7        4.89        3.06      4.11 o 
  -5  13   7        6.00        6.75      4.14 o 
  -4  13   7        0.01       -0.34      2.55 o 
  -3  13   7        0.01       -0.88      3.05 o 
  -2  13   7        1.94        4.10      2.99 o 
  -1  13   7       27.14       30.38      3.00 o 
   0  13   7        6.92        9.78      3.10 o 
   1  13   7        0.82        4.78      4.43 o 
  -3  14   7        8.37       14.03      4.60 o 
 -13   0   8       21.14       21.97      4.61 o 
 -12   0   8        0.01       -1.57      3.35 o 
 -11   0   8       25.24       23.08      2.63 o 
 -10   0   8        6.33        6.43      2.86 o 
  -9   0   8       30.89       29.44      2.52 o 
  -8   0   8      448.09      451.34      6.52 o 
  -7   0   8      214.34      218.05      4.59 o 
  -6   0   8       48.90       44.11      1.84 o 
  -5   0   8        0.14        0.86      0.97 o 
  -4   0   8       76.21       77.21      1.68 o 
  -3   0   8       43.34       41.46      1.60 o 
  -2   0   8        6.62        7.76      1.11 o 
  -1   0   8       49.39       46.87      2.02 o 
   0   0   8        8.59        7.78      1.45 o 
   1   0   8        8.42        7.69      1.76 o 
   2   0   8       20.81       18.80      2.29 o 
   3   0   8       87.12       90.49      3.60 o 
   4   0   8       80.57       81.74      5.78 o 
   5   0   8        1.75        3.91      3.22 o 
   6   0   8       12.09       13.78      2.36 o 
   7   0   8       14.35       16.27      2.64 o 
 -13   1   8       20.19       23.02      4.44 o 
 -12   1   8       15.47       17.10      3.69 o 
 -11   1   8       16.28       19.92      2.11 o 
 -10   1   8       18.34       17.46      1.63 o 
  -9   1   8       12.29        9.70      1.44 o 
  -8   1   8      144.69      149.12      2.43 o 
  -7   1   8       65.45       64.38      1.74 o 
  -6   1   8        4.49        4.21      0.92 o 
  -5   1   8        4.82        3.53      0.87 o 
  -4   1   8       21.09       21.30      1.00 o 
  -3   1   8        0.21        0.32      0.67 o 
  -2   1   8        0.93        1.80      0.72 o 
  -1   1   8        0.78        1.76      0.77 o 
   0   1   8        4.82        3.14      0.99 o 
   1   1   8       16.82       16.96      1.30 o 
   2   1   8       19.68       19.31      1.47 o 
   3   1   8       57.24       60.50      2.20 o 
   4   1   8        4.91        7.63      1.63 o 
   5   1   8        0.02       -0.55      1.67 o 
   6   1   8        4.37        5.45      1.97 o 
   7   1   8       15.37       20.00      2.53 o 
 -13   2   8        9.24        5.91      3.84 o 
 -12   2   8       21.13       19.61      2.35 o 
 -11   2   8       16.47       16.78      2.01 o 
 -10   2   8        0.56        0.78      1.40 o 
  -9   2   8       23.75       22.97      1.40 o 
  -8   2   8       16.27       15.98      1.32 o 
  -7   2   8        0.18        1.21      0.94 o 
  -6   2   8       94.77      100.78      1.98 o 
  -5   2   8        6.11        4.76      0.99 o 
  -4   2   8        3.02        3.29      0.73 o 
  -3   2   8        8.13        8.10      0.75 o 
  -2   2   8        9.84        9.83      0.93 o 
  -1   2   8       69.92       73.43      1.55 o 
   0   2   8       72.97       70.04      2.06 o 
   1   2   8      120.34      117.69      2.26 o 
   2   2   8        1.62        0.94      1.32 o 
   3   2   8       20.05       18.90      1.68 o 
   4   2   8        3.69        5.09      1.57 o 
   5   2   8        5.22        2.63      2.11 o 
   6   2   8        1.09       -0.06      3.57 o 
   7   2   8        0.73        0.62      2.17 o 
   8   2   8        0.48        2.52      5.04 o 
 -12   3   8        5.07        2.56      2.21 o 
 -11   3   8       29.40       29.41      2.56 o 
 -10   3   8        0.01        0.76      1.67 o 
  -9   3   8        9.45       10.24      1.20 o 
  -8   3   8       34.98       31.86      1.39 o 
  -7   3   8        4.61        4.27      1.08 o 
  -6   3   8        8.34        8.85      1.07 o 
  -5   3   8        3.62        2.54      1.03 o 
  -4   3   8      176.26      182.42      2.43 o 
  -3   3   8       10.88       11.99      0.91 o 
  -2   3   8        2.21        4.17      0.93 o 
  -1   3   8      295.16      307.39      2.96 o 
   0   3   8        8.54        7.18      1.03 o 
   1   3   8       42.41       42.48      1.63 o 
   2   3   8        0.14       -0.57      1.15 o 
   3   3   8        1.14        0.93      1.46 o 
   4   3   8        0.05       -0.89      1.57 o 
   5   3   8       12.74       12.48      2.18 o 
   6   3   8       18.90       20.50      2.22 o 
   7   3   8        0.04       -0.02      2.93 o 
 -13   4   8        0.00       -0.04      4.98 o 
 -12   4   8        0.40        3.06      2.01 o 
 -11   4   8       18.70       20.01      1.91 o 
 -10   4   8        9.99        7.13      1.46 o 
  -9   4   8        2.93        3.16      1.41 o 
  -8   4   8       21.47       22.71      1.45 o 
  -7   4   8        4.10        3.50      1.09 o 
  -6   4   8       14.30       15.02      1.28 o 
  -5   4   8        1.70        2.06      1.00 o 
  -4   4   8        1.57        1.84      1.12 o 
  -3   4   8       64.25       63.03      1.90 o 
  -2   4   8        0.23        0.76      0.87 o 
  -1   4   8      165.94      162.87      2.10 o 
   0   4   8       86.25       81.39      1.83 o 
   1   4   8       14.40       12.63      1.56 o 
   2   4   8        0.22        0.30      1.38 o 
   3   4   8        2.27        1.17      1.77 o 
   4   4   8        0.01        0.77      1.86 o 
   5   4   8        6.29        7.01      1.74 o 
   6   4   8        9.69       13.24      2.20 o 
   7   4   8        5.24        4.58      4.02 o 
 -12   5   8        3.28        3.72      2.44 o 
 -11   5   8       16.81       15.13      1.97 o 
 -10   5   8        2.73        2.60      1.65 o 
  -9   5   8       28.45       28.75      1.88 o 
  -8   5   8        0.20       -0.12      1.33 o 
  -7   5   8       12.94       11.04      1.37 o 
  -6   5   8        0.03       -0.16      1.17 o 
  -5   5   8       30.78       30.75      2.06 o 
  -4   5   8        7.57        8.51      1.67 o 
  -3   5   8       11.16        9.11      1.33 o 
  -2   5   8        2.34        1.83      1.14 o 
  -1   5   8        2.24        2.70      1.07 o 
   0   5   8        1.44        1.02      1.15 o 
   1   5   8       22.06       19.91      1.78 o 
   2   5   8        1.06        3.12      1.42 o 
   3   5   8       10.75       10.18      1.94 o 
   4   5   8       52.28       56.61      2.93 o 
   5   5   8       89.08       77.83      5.53 o 
   6   5   8       15.58       20.52      3.17 o 
 -12   6   8        0.06       -0.49      2.99 o 
 -11   6   8       10.58       12.05      2.12 o 
 -10   6   8       37.41       41.51      2.23 o 
  -9   6   8       33.05       33.78      2.05 o 
  -8   6   8        4.34        4.90      1.50 o 
  -7   6   8       46.68       43.88      1.95 o 
  -6   6   8        9.51        7.88      1.69 o 
  -5   6   8        9.78        7.75      1.79 o 
  -4   6   8       48.00       45.64      2.29 o 
  -3   6   8        6.12        7.05      1.40 o 
  -2   6   8      114.13      106.70      2.27 o 
  -1   6   8        3.12        3.93      1.11 o 
   0   6   8        0.05        0.75      1.42 o 
   1   6   8        3.67        6.04      1.43 o 
   2   6   8       14.00       15.38      1.64 o 
   3   6   8       12.26       12.81      1.62 o 
   4   6   8       11.53       11.77      2.01 o 
   5   6   8       58.02       55.69      3.61 o 
   6   6   8        2.90        3.14      3.01 o 
 -11   7   8        3.30        5.55      2.14 o 
 -10   7   8       20.89       23.50      2.08 o 
  -9   7   8        1.53        2.44      1.62 o 
  -8   7   8        1.33        0.37      1.52 o 
  -7   7   8        1.74        0.12      1.83 o 
  -6   7   8       22.47       18.98      2.02 o 
  -5   7   8        0.30       -0.47      1.61 o 
  -4   7   8        0.03        0.92      1.67 o 
  -3   7   8       12.80       13.07      1.54 o 
  -2   7   8      100.18       96.11      2.04 o 
  -1   7   8        0.66       -0.36      1.15 o 
   0   7   8        5.75        3.25      1.28 o 
   1   7   8        3.21        3.49      1.39 o 
   2   7   8       54.77       61.90      2.28 o 
   3   7   8       11.26       13.44      1.51 o 
   4   7   8        3.18        2.12      2.39 o 
   5   7   8        2.60        3.73      2.99 o 
 -11   8   8        1.54        4.57      3.30 o 
 -10   8   8        1.11        1.63      2.17 o 
  -9   8   8       12.93       14.47      1.89 o 
  -8   8   8       16.52       17.62      2.27 o 
  -7   8   8       67.00       67.22      3.21 o 
  -6   8   8       52.54       54.52      2.72 o 
  -5   8   8        3.01        3.18      1.69 o 
  -4   8   8        0.85        1.49      1.80 o 
  -3   8   8        0.93        2.72      1.50 o 
  -2   8   8        4.96        6.56      1.35 o 
  -1   8   8       62.06       63.41      1.85 o 
   0   8   8        7.97        4.64      1.35 o 
   1   8   8        2.54        1.95      1.47 o 
   2   8   8        1.69        2.54      1.44 o 
   3   8   8        0.66        1.69      1.93 o 
   4   8   8        5.16        4.37      2.65 o 
  -9   9   8       12.59       17.85      2.39 o 
  -8   9   8        2.88        5.29      2.86 o 
  -7   9   8       22.41       27.38      2.64 o 
  -6   9   8       28.37       31.95      2.59 o 
  -5   9   8        2.15        1.60      1.90 o 
  -4   9   8        4.46        4.22      1.96 o 
  -3   9   8       14.33       15.20      1.86 o 
  -2   9   8      128.63      138.26      2.68 o 
  -1   9   8        1.93        0.14      1.82 o 
   0   9   8        0.47        0.21      1.60 o 
   1   9   8        7.67        6.16      1.49 o 
   2   9   8        5.14        4.52      2.12 o 
   3   9   8       12.07        9.88      2.57 o 
   4   9   8        6.14        8.12      2.88 o 
  -8  10   8        4.61        1.50      2.64 o 
  -7  10   8        2.02        4.48      2.21 o 
  -6  10   8       10.65       16.83      2.10 o 
  -5  10   8        0.71        0.86      2.42 o 
  -4  10   8        7.90        8.68      2.06 o 
  -3  10   8        2.36        3.19      2.04 o 
  -2  10   8        4.67        5.87      2.10 o 
  -1  10   8        6.79        9.08      4.26 o 
   0  10   8        8.64        7.83      1.91 o 
   1  10   8        3.22        3.98      2.15 o 
   2  10   8       25.13       19.74      3.09 o 
   3  10   8        4.21        5.16      2.75 o 
   4  10   8        2.77        1.88      4.58 o 
  -7  11   8        0.54        1.54      3.03 o 
  -6  11   8        6.32        7.36      2.64 o 
  -5  11   8        2.88        3.84      2.46 o 
  -4  11   8        6.13        6.61      2.40 o 
  -3  11   8       15.69       15.57      2.38 o 
  -2  11   8        8.80       11.34      2.21 o 
  -1  11   8        3.14        2.92      2.22 o 
   0  11   8       10.05       16.54      2.24 o 
   1  11   8        2.20        2.95      3.08 o 
   2  11   8        1.42        1.41      3.80 o 
  -5  12   8        5.05        7.12      4.08 o 
  -4  12   8        0.17       -1.40      3.26 o 
  -3  12   8        2.69        4.65      2.65 o 
  -2  12   8        0.39        3.11      2.52 o 
  -1  12   8       12.32        9.87      3.07 o 
   0  12   8       37.00       36.22      4.28 o 
 -12   1   9       23.35       22.83      3.03 o 
 -11   1   9        7.04        8.03      2.15 o 
 -10   1   9       30.80       28.48      2.04 o 
  -9   1   9        9.07        7.25      1.50 o 
  -8   1   9      129.71      124.17      2.54 o 
  -7   1   9       12.60       11.16      1.52 o 
  -6   1   9        0.08        0.15      1.02 o 
  -5   1   9        1.20        0.14      1.13 o 
  -4   1   9       14.39       15.01      1.44 o 
  -3   1   9        7.50        7.95      1.26 o 
  -2   1   9       61.85       60.31      1.65 o 
  -1   1   9      236.25      245.44      3.17 o 
   0   1   9        4.62        3.98      1.24 o 
   1   1   9        1.85        1.19      1.35 o 
   2   1   9        0.70        0.12      1.46 o 
   3   1   9        0.34        1.93      1.60 o 
   4   1   9       25.79       25.76      2.03 o 
   5   1   9        0.54       -0.33      2.24 o 
   6   1   9        0.97        3.28      4.53 o 
 -12   2   9        4.42        3.58      2.53 o 
 -11   2   9        1.14        0.55      2.14 o 
 -10   2   9        0.02       -0.54      1.50 o 
  -9   2   9        0.64       -0.77      1.34 o 
  -8   2   9        0.99        1.35      1.43 o 
  -7   2   9        0.21        0.39      1.21 o 
  -6   2   9        0.91        1.09      1.16 o 
  -5   2   9        7.07        8.58      1.36 o 
  -4   2   9       14.23       15.04      1.43 o 
  -3   2   9       23.55       22.72      1.35 o 
  -2   2   9       21.84       22.33      1.22 o 
  -1   2   9       21.32       20.45      1.44 o 
   0   2   9       16.99       16.07      1.38 o 
   1   2   9        0.90        1.08      1.24 o 
   2   2   9        0.47        2.05      1.56 o 
   3   2   9       59.08       56.97      2.62 o 
   4   2   9        0.92       -0.22      1.74 o 
   5   2   9        0.49        1.45      2.43 o 
   6   2   9        0.86        0.27      4.11 o 
 -12   3   9        7.53        8.12      2.94 o 
 -11   3   9        0.20        0.93      1.96 o 
 -10   3   9        4.21        4.40      1.72 o 
  -9   3   9       36.82       38.12      1.99 o 
  -8   3   9       38.67       39.34      1.73 o 
  -7   3   9       17.44       16.63      1.42 o 
  -6   3   9       83.99       81.02      2.75 o 
  -5   3   9        9.34       10.11      1.50 o 
  -4   3   9       16.06       13.32      1.63 o 
  -3   3   9       12.59       11.05      1.36 o 
  -2   3   9        8.52        9.19      1.15 o 
  -1   3   9       10.66       11.34      1.29 o 
   0   3   9        6.21        5.17      1.23 o 
   1   3   9        9.12        6.74      1.34 o 
   2   3   9        0.37       -0.36      1.46 o 
   3   3   9        0.44        0.61      1.52 o 
   4   3   9        3.36        2.89      1.77 o 
   5   3   9       16.13       18.04      2.26 o 
 -12   4   9        0.01       -2.44      3.24 o 
 -11   4   9        0.38        1.15      3.11 o 
 -10   4   9       21.04       22.21      2.37 o 
  -9   4   9       32.87       33.37      1.98 o 
  -8   4   9       28.82       27.88      1.66 o 
  -7   4   9        4.80        5.80      1.50 o 
  -6   4   9       12.06        8.78      1.59 o 
  -5   4   9       25.70       23.85      2.86 o 
  -4   4   9       76.68       76.85      2.19 o 
  -3   4   9        2.71        1.71      1.29 o 
  -2   4   9        9.50        9.45      1.21 o 
  -1   4   9       53.48       53.50      1.52 o 
   0   4   9        6.39        3.99      1.26 o 
   1   4   9        0.44       -0.14      1.25 o 
   2   4   9       14.44       14.57      1.56 o 
   3   4   9        2.68        1.10      1.60 o 
   4   4   9       11.74       10.10      1.91 o 
   5   4   9       10.60       10.98      2.27 o 
 -11   5   9        1.61        0.47      2.53 o 
 -10   5   9        0.26        0.33      1.97 o 
  -9   5   9        2.96        3.62      1.80 o 
  -8   5   9        1.76        2.90      2.01 o 
  -7   5   9       13.08       10.61      1.89 o 
  -6   5   9        0.02       -0.54      1.72 o 
  -5   5   9       13.47       13.05      1.94 o 
  -4   5   9        3.48        4.70      1.76 o 
  -3   5   9       22.78       23.90      1.56 o 
  -2   5   9        0.20        0.08      1.19 o 
  -1   5   9        0.68        0.44      1.05 o 
   0   5   9       16.63       13.97      1.45 o 
   1   5   9       23.91       24.31      1.63 o 
   2   5   9        1.51        2.16      1.48 o 
   3   5   9        1.12        1.43      1.70 o 
   4   5   9        8.57        8.12      1.96 o 
   5   5   9       64.06       66.18      5.58 o 
 -11   6   9        1.05        1.65      4.33 o 
 -10   6   9       12.61       16.59      2.05 o 
  -9   6   9        1.96        1.80      2.23 o 
  -8   6   9        1.80        0.71      2.13 o 
  -7   6   9       23.52       23.86      2.34 o 
  -6   6   9       22.72       21.12      2.19 o 
  -5   6   9        0.29       -0.27      1.75 o 
  -4   6   9        2.89        3.01      1.88 o 
  -3   6   9        5.62        4.89      1.38 o 
  -2   6   9       19.66       20.28      1.44 o 
  -1   6   9        4.00        4.90      1.30 o 
   0   6   9        5.93        5.50      1.56 o 
   1   6   9       20.15       20.32      1.91 o 
   2   6   9        0.72        1.46      1.81 o 
   3   6   9        0.74       -0.78      2.32 o 
   4   6   9       32.63       35.22      3.59 o 
 -10   7   9        2.48        5.72      5.23 o 
  -9   7   9        0.26        2.60      2.46 o 
  -8   7   9        8.65        8.64      2.29 o 
  -7   7   9       12.90       12.67      2.20 o 
  -6   7   9        1.95        0.15      2.01 o 
  -5   7   9        0.09        0.09      1.86 o 
  -4   7   9        3.04        1.52      1.59 o 
  -3   7   9       22.84       24.87      2.03 o 
  -2   7   9       20.78       22.76      1.52 o 
  -1   7   9        1.33       -1.29      1.44 o 
   0   7   9        4.91        6.01      1.48 o 
   1   7   9        7.35        8.03      1.79 o 
   2   7   9        1.83        1.70      1.87 o 
   3   7   9        0.00        0.84      2.15 o 
  -9   8   9        2.62        2.95      4.87 o 
  -8   8   9        2.03        2.57      2.36 o 
  -7   8   9        8.60       10.85      2.33 o 
  -6   8   9        4.13        6.37      2.16 o 
  -5   8   9       15.09       15.75      2.20 o 
  -4   8   9        3.42        2.17      1.82 o 
  -3   8   9        5.86        5.40      1.58 o 
  -2   8   9       30.01       28.58      1.84 o 
  -1   8   9        5.01        3.69      1.57 o 
   0   8   9        3.42        4.17      1.67 o 
   1   8   9        3.60        3.23      1.94 o 
   2   8   9       30.14       30.33      2.17 o 
  -8   9   9        2.47        1.18      5.21 o 
  -7   9   9       12.63       17.88      2.41 o 
  -6   9   9        9.19       12.60      2.34 o 
  -5   9   9       14.44       16.13      2.28 o 
  -4   9   9        1.12        1.55      2.29 o 
  -3   9   9       93.30       92.68      3.32 o 
  -2   9   9       44.69       39.17      2.69 o 
  -1   9   9        0.00       -1.53      2.65 o 
   0   9   9        8.15       11.48      2.33 o 
   1   9   9        0.00       -0.57      2.24 o 
  -6  10   9       45.43       51.16      2.98 o 
  -5  10   9        0.17       -1.13      2.54 o 
  -4  10   9        0.09        0.23      2.42 o 
  -3  10   9       19.74       20.30      2.54 o 
  -2  10   9       52.14       61.26      4.78 o 
  -1  10   9        2.24        2.43      3.15 o 
   0  10   9        3.30        4.99      3.04 o 
  -4  11   9        1.81        2.86      4.39 o 
  -3  11   9        1.39        4.50      4.36 o 
  -2  11   9        1.03        0.34      3.38 o 
  -1  11   9        8.47        6.78      3.37 o 
 -11   0  10        1.17        1.21      3.20 o 
 -10   0  10        4.86        4.51      4.71 o 
  -9   0  10        4.70        3.91      2.14 o 
  -8   0  10       11.82       13.88      2.63 o 
  -7   0  10        3.14        5.25      2.64 o 
  -6   0  10       61.28       63.10      4.88 o 
  -5   0  10        1.43        2.68      3.47 o 
  -4   0  10        3.30        4.93      2.96 o 
  -3   0  10        0.53        0.92      3.34 o 
  -2   0  10        1.25        0.94      2.30 o 
  -1   0  10       28.57       33.61      2.62 o 
   0   0  10       17.20       14.90      2.43 o 
   1   0  10       56.04       55.66      3.24 o 
   2   0  10       15.46       16.76      3.40 o 
   3   0  10       23.82       22.93      3.27 o 
   4   0  10        1.11        1.55      4.19 o 
 -11   1  10        0.30       -0.02      2.26 o 
 -10   1  10        0.38        1.02      1.82 o 
  -9   1  10        6.14        6.26      1.89 o 
  -8   1  10       28.92       29.28      1.78 o 
  -7   1  10        2.13        2.79      1.86 o 
  -6   1  10       16.13       12.43      1.98 o 
  -5   1  10        5.76        5.43      2.29 o 
  -4   1  10        0.07        1.16      2.26 o 
  -3   1  10       16.65       18.56      2.17 o 
  -2   1  10       79.67       82.73      3.22 o 
  -1   1  10      108.46      110.33      2.54 o 
   0   1  10        7.56        4.19      1.56 o 
   1   1  10        0.45       -0.37      1.72 o 
   2   1  10        0.00        0.55      1.76 o 
   3   1  10       21.02       25.84      2.18 o 
   4   1  10        0.11        0.82      2.83 o 
 -11   2  10        0.47        0.53      3.15 o 
 -10   2  10        0.27        0.59      2.43 o 
  -9   2  10       78.03       79.74      2.70 o 
  -8   2  10       87.31       88.32      3.23 o 
  -7   2  10       14.67       14.03      2.04 o 
  -6   2  10        0.91        0.75      1.82 o 
  -5   2  10       35.61       36.81      1.97 o 
  -4   2  10        8.70        8.41      1.80 o 
  -3   2  10        9.39       10.93      2.43 o 
  -2   2  10       15.94       18.27      1.78 o 
  -1   2  10       21.04       17.48      1.76 o 
   0   2  10        1.57        1.22      1.42 o 
   1   2  10        0.06       -0.35      1.65 o 
   2   2  10        0.96       -0.70      2.05 o 
   3   2  10        6.37        6.90      1.97 o 
   4   2  10        0.88        5.38      3.65 o 
 -11   3  10        0.03        2.66      4.89 o 
 -10   3  10       13.78       15.38      2.80 o 
  -9   3  10       18.31       19.21      2.38 o 
  -8   3  10       26.53       26.59      2.39 o 
  -7   3  10        0.60        0.16      1.96 o 
  -6   3  10        5.08        5.38      1.68 o 
  -5   3  10        1.75        3.67      1.71 o 
  -4   3  10        6.84        6.01      1.93 o 
  -3   3  10       13.39       14.80      2.14 o 
  -2   3  10       17.27       18.72      1.74 o 
  -1   3  10        8.88        7.73      1.67 o 
   0   3  10        0.13        0.34      1.46 o 
   1   3  10        1.19        2.02      1.67 o 
   2   3  10        0.14        2.09      1.91 o 
   3   3  10        2.13        3.36      2.05 o 
 -10   4  10       16.27       17.30      6.05 o 
  -9   4  10       13.93       11.59      2.90 o 
  -8   4  10       10.95       10.65      2.30 o 
  -7   4  10        7.24        7.64      2.02 o 
  -6   4  10        1.15        1.42      1.91 o 
  -5   4  10       18.34       18.45      2.11 o 
  -4   4  10       12.60       10.62      1.94 o 
  -3   4  10        0.22       -0.86      1.65 o 
  -2   4  10        0.53       -0.10      1.75 o 
  -1   4  10        0.03        0.03      1.82 o 
   0   4  10       37.03       37.65      2.27 o 
   1   4  10       21.67       22.56      1.73 o 
   2   4  10        0.90        0.97      1.92 o 
   3   4  10        2.91        3.69      2.09 o 
  -9   5  10        2.92        2.94      3.02 o 
  -8   5  10        1.90        1.15      2.43 o 
  -7   5  10       11.35       11.40      2.16 o 
  -6   5  10        4.31        3.81      2.05 o 
  -5   5  10        2.73        4.59      2.03 o 
  -4   5  10        5.33        5.85      1.73 o 
  -3   5  10        0.31        0.72      1.61 o 
  -2   5  10        0.03        0.70      1.63 o 
  -1   5  10        0.70       -1.25      1.88 o 
   0   5  10        8.18       10.34      1.84 o 
   1   5  10        2.73        5.13      1.69 o 
   2   5  10       12.01       13.23      2.14 o 
   3   5  10        0.27        2.32      4.37 o 
  -9   6  10        4.06        1.84      3.45 o 
  -8   6  10       11.12       17.32      2.68 o 
  -7   6  10        2.98       -0.09      2.41 o 
  -6   6  10        8.73       11.13      2.93 o 
  -5   6  10        0.00        0.38      2.28 o 
  -4   6  10       12.14       10.30      1.94 o 
  -3   6  10        1.32        1.83      1.92 o 
  -2   6  10        3.26        3.27      1.62 o 
  -1   6  10       13.33       12.73      1.89 o 
   0   6  10        2.61        2.57      1.88 o 
   1   6  10       10.15       11.78      2.16 o 
   2   6  10       18.17       20.39      2.36 o 
  -8   7  10       12.16       12.81      3.64 o 
  -7   7  10       20.90       26.71      2.69 o 
  -6   7  10       11.06       12.23      2.37 o 
  -5   7  10        1.67       -0.26      2.04 o 
  -4   7  10        1.32        1.34      2.03 o 
  -3   7  10        2.38        0.22      1.79 o 
  -2   7  10        3.40        4.09      1.71 o 
  -1   7  10        1.42        0.28      1.98 o 
   0   7  10        2.24        1.82      2.24 o 
   1   7  10        2.70        3.28      2.28 o 
   2   7  10        2.26        1.87      5.40 o 
  -7   8  10       77.43       79.94      6.22 o 
  -6   8  10       16.95       20.81      4.60 o 
  -5   8  10        4.91        6.11      2.28 o 
  -4   8  10        0.81       -0.07      2.33 o 
  -3   8  10       54.15       59.21      2.34 o 
  -2   8  10       25.74       21.42      2.36 o 
  -1   8  10        2.05        1.29      2.85 o 
   0   8  10        0.07        0.19      3.49 o 
   1   8  10        8.48       10.19      3.94 o 
  -4   9  10        0.50        1.10      4.76 o 
  -3   9  10        0.42        2.55      3.20 o 
  -2   9  10       10.72       11.25      4.98 o 
  -1   9  10        0.00        4.26      5.16 o 
  -9   1  11        3.47        3.15      3.22 o 
  -8   1  11        2.24        0.59      3.10 o 
  -7   1  11        0.41       -1.19      2.72 o 
  -6   1  11        7.52        9.37      2.86 o 
  -5   1  11        0.38        0.29      2.63 o 
  -4   1  11        4.85        5.34      2.29 o 
  -3   1  11        1.41       -0.27      2.20 o 
  -2   1  11       83.39       90.21      4.23 o 
  -1   1  11       28.27       24.58      3.41 o 
   0   1  11        1.63        3.41      3.25 o 
   1   1  11        0.23        0.68      2.97 o 
   2   1  11        1.78        0.01      4.62 o 
  -9   2  11       10.86       11.66      3.65 o 
  -8   2  11       20.03       19.55      3.34 o 
  -7   2  11        2.72        5.26      2.88 o 
  -6   2  11       28.09       25.15      4.72 o 
  -5   2  11       15.96       17.88      2.82 o 
  -4   2  11        0.73       -0.04      4.03 o 
  -3   2  11        1.29        4.93      2.53 o 
  -2   2  11       51.66       54.69      3.17 o 
  -1   2  11       26.64       28.93      2.73 o 
   0   2  11        0.87       -2.44      2.44 o 
   1   2  11        0.01       -1.94      4.19 o 
  -9   3  11        9.37        5.15      5.70 o 
  -8   3  11        0.11        0.29      3.57 o 
  -7   3  11        1.98        2.73      3.18 o 
  -6   3  11        1.58        6.03      4.36 o 
  -5   3  11        2.19        4.37      2.91 o 
  -4   3  11        3.82        2.34      2.53 o 
  -3   3  11        4.46        6.93      2.55 o 
  -2   3  11        0.15        1.13      2.47 o 
  -1   3  11        0.06        0.72      2.59 o 
   0   3  11        0.10        0.75      3.69 o 
   1   3  11       10.55       11.87      4.60 o 
  -8   4  11        1.94       -0.82      5.20 o 
  -7   4  11        3.98        8.26      5.21 o 
  -6   4  11        5.64        8.60      4.43 o 
  -5   4  11       14.84       13.91      3.16 o 
  -4   4  11        2.06        1.90      2.25 o 
  -3   4  11        0.42        0.43      2.42 o 
  -2   4  11        4.83        2.80      2.82 o 
  -1   4  11        6.15        6.57      2.56 o 
   0   4  11        1.52        1.42      3.05 o 
  -7   5  11        5.58        7.42      5.07 o 
  -6   5  11        0.02        1.82      3.51 o 
  -5   5  11        2.63       -1.02      2.71 o 
  -4   5  11       13.76       11.47      2.55 o 
  -3   5  11       15.10       16.71      2.71 o 
  -2   5  11        8.02        9.69      2.79 o 
  -1   5  11        0.63        2.49      3.77 o 
   0   5  11        0.00        6.35      4.89 o 
  -6   6  11        0.82        0.97      3.78 o 
  -5   6  11        7.12        9.85      3.78 o 
  -4   6  11        0.77        0.15      3.02 o 
  -3   6  11        4.49        6.26      2.90 o 
  -2   6  11        0.79        9.70      5.07 o 
  -4   7  11        0.72       -0.97      5.52 o 
                                                 
